# Supplementary material for: Natural Selection in Synthetic Communities Highlights the Roles of Methylococcaceae and Methylophilaceae and Suggests Differential Roles for Alternative Methanol Dehydrogenases in Methane Consumption
Source: Front Microbiol. 2017 Dec 5;8:2392. doi: 10.3389/fmicb.2017.02392 (PMC5723320; doi:10.3389/fmicb.2017.02392)
Supplement: TABLE S1 — Sample map. [file Data_Sheet_1.XLS]

## Sheet: sample_map
SC	Sample/condition/start date	Days of incubation before harvesting	Methane concentration	Air concentration	Nitrogen source	Times transferred	Replicate	Datasets generated	Sampling schedule
SC1	1-HH0420a	4	High (25% of the headspace)	High (75% of the headspace)	NO3	T0	a	iTags	First sampling
SC1	2-HH0424a	7	High (25% of the headspace)	High (75% of the headspace)	NO3	T1	a	iTags
SC1	3-HH0427a	9	High (25% of the headspace)	High (75% of the headspace)	NO3	T2	a	iTags
SC1	4-HH0429a	11	High (25% of the headspace)	High (75% of the headspace)	NO3	T3	a	iTags
SC1	5-HH0501a	13	High (25% of the headspace)	High (75% of the headspace)	NO3	T4	a	iTags
SC1	6-HH0503a	15	High (25% of the headspace)	High (75% of the headspace)	NO3	T5	a	iTags
SC1	7-HH0505a	17	High (25% of the headspace)	High (75% of the headspace)	NO3	T6	a	iTags
SC1	8-HH0507a	19	High (25% of the headspace)	High (75% of the headspace)	NO3	T7	a	iTags
SC1	9-HH0509a	22	High (25% of the headspace)	High (75% of the headspace)	NO3	T8	a	iTags
SC1	10-HH0512a	24	High (25% of the headspace)	High (75% of the headspace)	NO3	T9	a	iTags
SC1	11-HH0514a	27	High (25% of the headspace)	High (75% of the headspace)	NO3	T10	a	iTags	Last sampling
SC1	12-HH0420b	4	High (25% of the headspace)	High (75% of the headspace)	NO3	T0	b	iTags	First sampling
SC1	13-HH0424b	7	High (25% of the headspace)	High (75% of the headspace)	NO3	T1	b	iTags
SC1	14-HH0427b	9	High (25% of the headspace)	High (75% of the headspace)	NO3	T2	b	iTags
SC1	15-HH0429b	11	High (25% of the headspace)	High (75% of the headspace)	NO3	T3	b	iTags
SC1	16-HH0501b	13	High (25% of the headspace)	High (75% of the headspace)	NO3	T4	b	iTags
SC1	17-HH0503b	15	High (25% of the headspace)	High (75% of the headspace)	NO3	T5	b	iTags
SC1	18-HH0505b	17	High (25% of the headspace)	High (75% of the headspace)	NO3	T6	b	iTags
SC1	19-HH0507b	19	High (25% of the headspace)	High (75% of the headspace)	NO3	T7	b	iTags
SC1	20-HH0509b	22	High (25% of the headspace)	High (75% of the headspace)	NO3	T8	b	iTags
SC1	21-HH0512b	24	High (25% of the headspace)	High (75% of the headspace)	NO3	T9	b	iTags
SC1	22-HH0514b	27	High (25% of the headspace)	High (75% of the headspace)	NO3	T10	b	iTags	Last sampling
SC1	23-HL0420a	13	High (25% of the headspace)	Low (5% of the headspace)	NO3	T0	a	iTags	First sampling
SC1	24-HL0503a	27	High (25% of the headspace)	Low (5% of the headspace)	NO3	T1	a	iTags
SC1	25-HL0517a	42	High (25% of the headspace)	Low (5% of the headspace)	NO3	T2	a	iTags
SC1	26-HL0601a	56	High (25% of the headspace)	Low (5% of the headspace)	NO3	T3	a	iTags
SC1	27-HL0615a	76	High (25% of the headspace)	Low (5% of the headspace)	NO3	T4	a	iTags
SC1	28-HL0705a	86	High (25% of the headspace)	Low (5% of the headspace)	NO3	T5	a	iTags
SC1	29-HL0715a	95	High (25% of the headspace)	Low (5% of the headspace)	NO3	T6	a	iTags
SC1	30-HL0724a	106	High (25% of the headspace)	Low (5% of the headspace)	NO3	T7	a	iTags
SC1	31-HL0804a	116	High (25% of the headspace)	Low (5% of the headspace)	NO3	T8	a	iTags
SC1	32-HL0814a	126	High (25% of the headspace)	Low (5% of the headspace)	NO3	T9	a	iTags
SC1	33-HL0824a	141	High (25% of the headspace)	Low (5% of the headspace)	NO3	T10	a	iTags	Last sampling
SC1	34-HL0420b	13	High (25% of the headspace)	Low (5% of the headspace)	NO3	T0	b	iTags	First sampling
SC1	35-HL0503b	27	High (25% of the headspace)	Low (5% of the headspace)	NO3	T1	b	iTags
SC1	36-HL0517b	42	High (25% of the headspace)	Low (5% of the headspace)	NO3	T2	b	iTags
SC1	37-HL0601b	56	High (25% of the headspace)	Low (5% of the headspace)	NO3	T3	b	iTags
SC1	38-HL0615b	76	High (25% of the headspace)	Low (5% of the headspace)	NO3	T4	b	iTags
SC1	39-HL0705b	86	High (25% of the headspace)	Low (5% of the headspace)	NO3	T5	b	iTags
SC1	40-HL0715b	95	High (25% of the headspace)	Low (5% of the headspace)	NO3	T6	b	iTags
SC1	41-HL0724b	106	High (25% of the headspace)	Low (5% of the headspace)	NO3	T7	b	iTags
SC1	42-HL0804b	116	High (25% of the headspace)	Low (5% of the headspace)	NO3	T8	b	iTags
SC1	43-HL0814b	126	High (25% of the headspace)	Low (5% of the headspace)	NO3	T9	b	iTags
SC1	44-HL0824b	141	High (25% of the headspace)	Low (5% of the headspace)	NO3	T10	b	iTags	Last sampling
SC1	45-LH0420a	13	Low (0.5% of the headspace)	High (40% of the headspace)	NO3	T0	a	iTags	First sampling
SC1	46-LH0503a	27	Low (0.5% of the headspace)	High (40% of the headspace)	NO3	T1	a	iTags
SC1	47-LH0517a	42	Low (0.5% of the headspace)	High (40% of the headspace)	NO3	T2	a	iTags
SC1	48-LH0601a	79	Low (0.5% of the headspace)	High (40% of the headspace)	NO3	T3	a	iTags
SC1	49-LH0708a	101	Low (0.5% of the headspace)	High (40% of the headspace)	NO3	T4	a	iTags
SC1	50-LH0730a	124	Low (0.5% of the headspace)	High (40% of the headspace)	NO3	T5	a	iTags
SC1	51-LH0822a	141	Low (0.5% of the headspace)	High (40% of the headspace)	NO3	T6	a	iTags
SC1	52-LH0908a	161	Low (0.5% of the headspace)	High (40% of the headspace)	NO3	T7	a	iTags
SC1	53-LH0928a	180	Low (0.5% of the headspace)	High (40% of the headspace)	NO3	T8	a	iTags
SC1	54-LH1017a	200	Low (0.5% of the headspace)	High (40% of the headspace)	NO3	T9	a	iTags
SC1	55-LH1105a	212	Low (0.5% of the headspace)	High (40% of the headspace)	NO3	T10	a	iTags	Last sampling
SC1	56-LH0420b	13	Low (0.5% of the headspace)	High (40% of the headspace)	NO3	T0	b	iTags	First sampling
SC1	57-LH0503b	27	Low (0.5% of the headspace)	High (40% of the headspace)	NO3	T1	b	iTags
SC1	58-LH0517b	42	Low (0.5% of the headspace)	High (40% of the headspace)	NO3	T2	b	iTags
SC1	59-LH0601b	79	Low (0.5% of the headspace)	High (40% of the headspace)	NO3	T3	b	iTags
SC1	60-LH0708b	101	Low (0.5% of the headspace)	High (40% of the headspace)	NO3	T4	b	iTags
SC1	61-LH0730b	124	Low (0.5% of the headspace)	High (40% of the headspace)	NO3	T5	b	iTags
SC1	62-LH0822b	141	Low (0.5% of the headspace)	High (40% of the headspace)	NO3	T6	b	iTags
SC1	63-LH0908b	161	Low (0.5% of the headspace)	High (40% of the headspace)	NO3	T7	b	iTags
SC1	64-LH0928b	180	Low (0.5% of the headspace)	High (40% of the headspace)	NO3	T8	b	iTags
SC1	65-LH1017b	200	Low (0.5% of the headspace)	High (40% of the headspace)	NO3	T9	b	iTags
SC1	66-LH1105b	212	Low (0.5% of the headspace)	High (40% of the headspace)	NO3	T10	b	iTags	Last sampling
SC1	67-HH-HL0521a	56	High (25% of the headspace)	Low (5% of the headspace)	NO3	T0	a	iTags	First sampling
SC1	68-HH-HL0615a	86	High (25% of the headspace)	Low (5% of the headspace)	NO3	T1	a	iTags
SC1	69-HH-HL0715a	106	High (25% of the headspace)	Low (5% of the headspace)	NO3	T2	a	iTags
SC1	70-HH-HL0804a	141	High (25% of the headspace)	Low (5% of the headspace)	NO3	T3	a	iTags
SC1	71-HH-HL0908a	154	High (25% of the headspace)	Low (5% of the headspace)	NO3	T4	a	iTags	Last sampling
SC1	72-HH-HL0521b	56	High (25% of the headspace)	Low (5% of the headspace)	NO3	T0	b	iTags	First sampling
SC1	73-HH-HL0615b	86	High (25% of the headspace)	Low (5% of the headspace)	NO3	T1	b	iTags
SC1	74-HH-HL0715b	106	High (25% of the headspace)	Low (5% of the headspace)	NO3	T2	b	iTags
SC1	75-HH-HL0804b	141	High (25% of the headspace)	Low (5% of the headspace)	NO3	T3	b	iTags
SC1	76-HH-HL0908b	154	High (25% of the headspace)	Low (5% of the headspace)	NO3	T4	b	iTags	Last sampling
SC2	79-HHNO3-0601a	3	High (25% of the headspace)	High (75% of the headspace)	NO3	T0	a	iTags & Metatranscriptome	First sampling
SC2	80-HHNO3-0604a	5	High (25% of the headspace)	High (75% of the headspace)	NO3	T1	a	iTags
SC2	81-HHNO3-0606a	8	High (25% of the headspace)	High (75% of the headspace)	NO3	T2	a	iTags
SC2	82-HHNO3-0609a	11	High (25% of the headspace)	High (75% of the headspace)	NO3	T3	a	iTags & Metatranscriptome
SC2	83-HHNO3-0612a	13	High (25% of the headspace)	High (75% of the headspace)	NO3	T4	a	iTags
SC2	84-HHNO3-0614a	15	High (25% of the headspace)	High (75% of the headspace)	NO3	T5	a	iTags
SC2	85-HHNO3-0616a	17	High (25% of the headspace)	High (75% of the headspace)	NO3	T6	a	iTags & Metatranscriptome
SC2	86-HHNO3-0618a	20	High (25% of the headspace)	High (75% of the headspace)	NO3	T7	a	iTags
SC2	87-HHNO3-0621a	22	High (25% of the headspace)	High (75% of the headspace)	NO3	T8	a	iTags
SC2	88-HHNO3-0623a	24	High (25% of the headspace)	High (75% of the headspace)	NO3	T9	a	iTags
SC2	89-HHNO3-0625a	26	High (25% of the headspace)	High (75% of the headspace)	NO3	T10	a	iTags & Metatranscriptome	Last sampling
SC2	90-HHNO3-0601b	3	High (25% of the headspace)	High (75% of the headspace)	NO3	T0	b	iTags	First sampling
SC2	91-HHNO3-0609b	11	High (25% of the headspace)	High (75% of the headspace)	NO3	T3	b	iTags
SC2	92-HHNO3-0616b	17	High (25% of the headspace)	High (75% of the headspace)	NO3	T6	b	iTags
SC2	93-HHNO3-0625b	26	High (25% of the headspace)	High (75% of the headspace)	NO3	T10	b	iTags	Last sampling
SC2	94-HLNO3-0601a	17	High (25% of the headspace)	Low (5% of the headspace)	NO3	T0	a	iTags	First sampling
SC2	95-HLNO3-0618a	31	High (25% of the headspace)	Low (5% of the headspace)	NO3	T1	a	iTags
SC2	96-HLNO3-0702a	42	High (25% of the headspace)	Low (5% of the headspace)	NO3	T2	a	iTags
SC2	97-HLNO3-0713a	53	High (25% of the headspace)	Low (5% of the headspace)	NO3	T3	a	iTags
SC2	98-HLNO3-0724a	65	High (25% of the headspace)	Low (5% of the headspace)	NO3	T4	a	iTags
SC2	99-HLNO3-0805a	77	High (25% of the headspace)	Low (5% of the headspace)	NO3	T5	a	iTags
SC2	100-HLNO3-0817a	91	High (25% of the headspace)	Low (5% of the headspace)	NO3	T6	a	iTags
SC2	101-HLNO3-0831a	105	High (25% of the headspace)	Low (5% of the headspace)	NO3	T7	a	iTags
SC2	102-HLNO3-0914a	119	High (25% of the headspace)	Low (5% of the headspace)	NO3	T8	a	iTags
SC2	103-HLNO3-0928a	129	High (25% of the headspace)	Low (5% of the headspace)	NO3	T9	a	iTags
SC2	104-HLNO3-1008a	147	High (25% of the headspace)	Low (5% of the headspace)	NO3	T10	a	iTags & Metatranscriptome	Last sampling
SC2	105-HLNO3-0601b	17	High (25% of the headspace)	Low (5% of the headspace)	NO3	T0	b	iTags	First sampling
SC2	106-HLNO3-0713b	53	High (25% of the headspace)	Low (5% of the headspace)	NO3	T3	b	iTags
SC2	107-HLNO3-0817b	91	High (25% of the headspace)	Low (5% of the headspace)	NO3	T6	b	iTags
SC2	108-HLNO3-1008b	147	High (25% of the headspace)	Low (5% of the headspace)	NO3	T10	b	iTags	Last sampling
SC2	109-HHNH4-0601a	3	High (25% of the headspace)	High (75% of the headspace)	NH4	T0	a	iTags & Metatranscriptome	First sampling
SC2	110-HHNH4-0604a	5	High (25% of the headspace)	High (75% of the headspace)	NH4	T1	a	iTags
SC2	111-HHNH4-0606a	7	High (25% of the headspace)	High (75% of the headspace)	NH4	T2	a	iTags
SC2	112-HHNH4-0609a	11	High (25% of the headspace)	High (75% of the headspace)	NH4	T3	a	iTags & Metatranscriptome
SC2	113-HHNH4-0612a	13	High (25% of the headspace)	High (75% of the headspace)	NH4	T4	a	iTags
SC2	114-HHNH4-0614a	15	High (25% of the headspace)	High (75% of the headspace)	NH4	T5	a	iTags
SC2	115-HHNH4-0616a	17	High (25% of the headspace)	High (75% of the headspace)	NH4	T6	a	iTags & Metatranscriptome
SC2	116-HHNH4-0618a	20	High (25% of the headspace)	High (75% of the headspace)	NH4	T7	a	iTags
SC2	117-HHNH4-0621a	22	High (25% of the headspace)	High (75% of the headspace)	NH4	T8	a	iTags
SC2	118-HHNH4-0623a	24	High (25% of the headspace)	High (75% of the headspace)	NH4	T9	a	iTags
SC2	119-HHNH4-0625a	26	High (25% of the headspace)	High (75% of the headspace)	NH4	T10	a	iTags & Metatranscriptome	Last sampling
SC2	120-HHNH4-0601b	3	High (25% of the headspace)	High (75% of the headspace)	NH4	T0	b	iTags	First sampling
SC2	121-HHNH4-0609b	11	High (25% of the headspace)	High (75% of the headspace)	NH4	T3	b	iTags
SC2	122-HHNH4-0616b	17	High (25% of the headspace)	High (75% of the headspace)	NH4	T6	b	iTags
SC2	123-HHNH4-0625b	16	High (25% of the headspace)	High (75% of the headspace)	NH4	T10	b	iTags	Last sampling
SC2	124-HLNH4-0601a	17	High (25% of the headspace)	Low (5% of the headspace)	NH4	T0	a	iTags	First sampling
SC2	125-HLNH4-0618a	31	High (25% of the headspace)	Low (5% of the headspace)	NH4	T1	a	iTags
SC2	126-HLNH4-0702a	42	High (25% of the headspace)	Low (5% of the headspace)	NH4	T2	a	iTags
SC2	127-HLNH4-0713a	53	High (25% of the headspace)	Low (5% of the headspace)	NH4	T3	a	iTags
SC2	128-HLNH4-0724a	65	High (25% of the headspace)	Low (5% of the headspace)	NH4	T4	a	iTags
SC2	129-HLNH4-0805a	77	High (25% of the headspace)	Low (5% of the headspace)	NH4	T5	a	iTags
SC2	130-HLNH4-0817a	91	High (25% of the headspace)	Low (5% of the headspace)	NH4	T6	a	iTags
SC2	131-HLNH4-0831a	105	High (25% of the headspace)	Low (5% of the headspace)	NH4	T7	a	iTags
SC2	132-HLNH4-0914a	119	High (25% of the headspace)	Low (5% of the headspace)	NH4	T8	a	iTags
SC2	133-HLNH4-0928a	129	High (25% of the headspace)	Low (5% of the headspace)	NH4	T9	a	iTags
SC2	134-HLNH4-1008a	147	High (25% of the headspace)	Low (5% of the headspace)	NH4	T10	a	iTags & Metatranscriptome	Last sampling
SC2	135-HLNH4-0601b	17	High (25% of the headspace)	Low (5% of the headspace)	NH4	T0	b	iTags	First sampling
SC2	136-HLNH4-0713b	53	High (25% of the headspace)	Low (5% of the headspace)	NH4	T3	b	iTags
SC2	137-HLNH4-0817b	91	High (25% of the headspace)	Low (5% of the headspace)	NH4	T6	b	iTags
SC2	138-HLNH4-1008b	147	High (25% of the headspace)	Low (5% of the headspace)	NH4	T10	b	iTags	Last sampling
SC2	139-LHNO3-0601a	39	Low (0.5% of the headspace)	High (75% of the headspace)	NO3	T0	a	iTags	First sampling
SC2	140-LHNO3-0710a	67	Low (0.5% of the headspace)	High (75% of the headspace)	NO3	T1	a	iTags
SC2	141-LHNO3-0807a	95	Low (0.5% of the headspace)	High (75% of the headspace)	NO3	T2	a	iTags
SC2	142-LHNO3-0904a	122	Low (0.5% of the headspace)	High (75% of the headspace)	NO3	T3	a	iTags
SC2	143-LHNO3-1001a	164	Low (0.5% of the headspace)	High (75% of the headspace)	NO3	T4	a	iTags	Last sampling
SC2	144-LHNO3-1001a	195	Low (0.5% of the headspace)	High (75% of the headspace)	NO3	T5	a	Metatranscriptome
SC2	145-LHNO3-0601b	39	Low (0.5% of the headspace)	High (75% of the headspace)	NO3	T0	b	iTags	First sampling
SC2	146-LHNO3-0710b	67	Low (0.5% of the headspace)	High (75% of the headspace)	NO3	T1	b	iTags
SC2	147-LHNO3-0807b	95	Low (0.5% of the headspace)	High (75% of the headspace)	NO3	T2	b	iTags
SC2	148-LHNO3-0904b	122	Low (0.5% of the headspace)	High (75% of the headspace)	NO3	T3	b	iTags
SC2	149-LHNO3-1001b	164	Low (0.5% of the headspace)	High (75% of the headspace)	NO3	T4	b	iTags	Last sampling
SC2	150-LLNO3-0601a	39	Low (0.5% of the headspace)	Low (5% of the headspace)	NO3	T0	a	iTags	First sampling
SC2	151-LLNO3-0710a	67	Low (0.5% of the headspace)	Low (5% of the headspace)	NO3	T1	a	iTags
SC2	152-LLNO3-0807a	95	Low (0.5% of the headspace)	Low (5% of the headspace)	NO3	T2	a	iTags
SC2	153-LLNO3-0904a	122	Low (0.5% of the headspace)	Low (5% of the headspace)	NO3	T3	a	iTags
SC2	154-LLNO3-1001a	164	Low (0.5% of the headspace)	Low (5% of the headspace)	NO3	T4	a	iTags	Last sampling
SC2	155-LLNO3-1001a	195	Low (0.5% of the headspace)	Low (5% of the headspace)	NO3	T5	a	Metatranscriptome
SC2	156-LLNO3-0601b	39	Low (0.5% of the headspace)	Low (5% of the headspace)	NO3	T0	b	iTags	First sampling
SC2	157-LLNO3-0710b	67	Low (0.5% of the headspace)	Low (5% of the headspace)	NO3	T1	b	iTags
SC2	158-LLNO3-0807b	95	Low (0.5% of the headspace)	Low (5% of the headspace)	NO3	T2	b	iTags
SC2	159-LLNO3-0904b	122	Low (0.5% of the headspace)	Low (5% of the headspace)	NO3	T3	b	iTags
SC2	160-LLNO3-1001b	164	Low (0.5% of the headspace)	Low (5% of the headspace)	NO3	T4	b	iTags	Last sampling
SC2	161-LHNH4-0601a	39	Low (0.5% of the headspace)	High (75% of the headspace)	NH4	T0	a	iTags	First sampling
SC2	162-LHNH4-0710a	67	Low (0.5% of the headspace)	High (75% of the headspace)	NH4	T1	a	iTags
SC2	163-LHNH4-0807a	86	Low (0.5% of the headspace)	High (75% of the headspace)	NH4	T2	a	iTags
SC2	164-LHNH4-0826a	113	Low (0.5% of the headspace)	High (75% of the headspace)	NH4	T3	a	iTags
SC2	165-LHNH4-0922a	137	Low (0.5% of the headspace)	High (75% of the headspace)	NH4	T4	a	iTags	Last sampling
SC2	166-LHNH4-0922a	159	Low (0.5% of the headspace)	High (75% of the headspace)	NH4	T5	a	Metatranscriptome
SC2	167-LHNH4-0601b	39	Low (0.5% of the headspace)	High (75% of the headspace)	NH4	T0	b	iTags	First sampling
SC2	168-LHNH4-0710b	67	Low (0.5% of the headspace)	High (75% of the headspace)	NH4	T1	b	iTags
SC2	169-LHNH4-0807b	86	Low (0.5% of the headspace)	High (75% of the headspace)	NH4	T2	b	iTags
SC2	170-LHNH4-0826b	113	Low (0.5% of the headspace)	High (75% of the headspace)	NH4	T3	b	iTags
SC2	171-LHNH4-0922b	137	Low (0.5% of the headspace)	High (75% of the headspace)	NH4	T4	b	iTags	Last sampling
SC2	172-LLNH4-0601a	39	Low (0.5% of the headspace)	Low (5% of the headspace)	NH4	T0	a	iTags	First sampling
SC2	173-LLNH4-0710a	67	Low (0.5% of the headspace)	Low (5% of the headspace)	NH4	T1	a	iTags
SC2	174-LLNH4-0807a	86	Low (0.5% of the headspace)	Low (5% of the headspace)	NH4	T2	a	iTags
SC2	175-LLNH4-0826a	113	Low (0.5% of the headspace)	Low (5% of the headspace)	NH4	T3	a	iTags
SC2	176-LLNH4-0922a	137	Low (0.5% of the headspace)	Low (5% of the headspace)	NH4	T4	a	iTags	Last sampling
SC2	177-LLNH4-0922a	159	Low (0.5% of the headspace)	Low (5% of the headspace)	NH4	T5	a	Metatranscriptome
SC2	178-LLNH4-0601b	39	Low (0.5% of the headspace)	Low (5% of the headspace)	NH4	T0	b	iTags	First sampling
SC2	179-LLNH4-0710b	67	Low (0.5% of the headspace)	Low (5% of the headspace)	NH4	T1	b	iTags
SC2	180-LLNH4-0807b	86	Low (0.5% of the headspace)	Low (5% of the headspace)	NH4	T2	b	iTags
SC2	181-LLNH4-0826b	113	Low (0.5% of the headspace)	Low (5% of the headspace)	NH4	T3	b	iTags
SC2	182-LLNH4-0922b	137	Low (0.5% of the headspace)	Low (5% of the headspace)	NH4	T4	b	iTags	Last sampling
