# Supplementary material for: Natural Selection in Synthetic Communities Highlights the Roles of Methylococcaceae and Methylophilaceae and Suggests Differential Roles for Alternative Methanol Dehydrogenases in Methane Consumption
Source: Front Microbiol. 2017 Dec 5;8:2392. doi: 10.3389/fmicb.2017.02392 (PMC5723320; doi:10.3389/fmicb.2017.02392)
Supplement: TABLE S2 — Raw read counts. [file Data_Sheet_2.XLSX]

## Sheet: meta.counts
genome	locus_tag	product	T0HHNO3metaT	T3HHNO3metaT	T6HHNO3metaT	T10HHNO3metaT	T0HHNH4metaT	T3HHNH4metaT	T6HHNH4metaT	T10HHNH4metaT	T10HLNO3metaT	T10HLNH4metaT	T5LHNO3metaT	T5LHNH4metaT	T5LLNO3metaT	T5LLNH4metaT
Xanthobacter sp. 91	A37EDRAFT_0001	hypothetical protein	0	0	0	0	0	0	0	0	0	1	0	0	0	0
Xanthobacter sp. 91	A37EDRAFT_0002	putative spermidine/putrescine transport system permease protein	0	0	0	0	0	0	0	0	0	0	0	0	0	0
Xanthobacter sp. 91	A37EDRAFT_0003	putative spermidine/putrescine transport system ATP-binding protein	6	1	0	0	0	0	0	0	1	0	6	1	0	1
Xanthobacter sp. 91	A37EDRAFT_0007	Uncharacterized conserved protein, Ntn-hydrolase superfamily	0	0	0	0	0	0	0	0	0	0	1	4	0	0
Xanthobacter sp. 91	A37EDRAFT_0009	putative spermidine/putrescine transport system permease protein	0	0	0	0	0	0	0	0	0	0	0	0	0	0
Xanthobacter sp. 91	A37EDRAFT_0012	ATP-dependent RNA helicase RhlE	239	31	14	11	0	0	0	0	9	0	15	3	0	0
Xanthobacter sp. 91	A37EDRAFT_0013	bacterial translation initiation factor 1 (bIF-1)	0	0	0	0	0	0	0	0	1	1	0	0	0	0
Xanthobacter sp. 91	A37EDRAFT_0014	Choline dehydrogenase	1	0	0	0	1	0	0	0	0	0	3	0	0	0
Xanthobacter sp. 91	A37EDRAFT_0015	2-oxoisovalerate dehydrogenase E1 component	1	1	0	0	0	1	2	0	0	1	1	2	0	0
Xanthobacter sp. 91	A37EDRAFT_0016	NAD(P)-dependent dehydrogenase, short-chain alcohol dehydrogenase family	1	0	0	0	0	0	0	0	1	0	0	0	0	0
Xanthobacter sp. 91	A37EDRAFT_0017	shikimate dehydrogenase	13	1	0	0	0	0	0	0	0	0	17	12	0	0
Xanthobacter sp. 91	A37EDRAFT_0018	amino acid/amide ABC transporter ATP-binding protein 2, HAAT family	4	10	1	0	0	0	0	0	4	0	1	3	0	0
Xanthobacter sp. 91	A37EDRAFT_0019	amino acid/amide ABC transporter membrane protein 2, HAAT family (TC 3.A.1.4.-)/amino acid/amide ABC transporter ATP-binding pr	11	0	0	0	1	0	0	0	0	3	3	5	0	0
Xanthobacter sp. 91	A37EDRAFT_0020	amino acid/amide ABC transporter membrane protein 1, HAAT family	4	1	1	0	2	2	3	0	1	20	1	2	0	0
Xanthobacter sp. 91	A37EDRAFT_0021	amino acid/amide ABC transporter substrate-binding protein, HAAT family	50	1	1	0	1	2	0	0	1	5	2	1	0	0
Xanthobacter sp. 91	A37EDRAFT_0022	putative NAD(P)H quinone oxidoreductase, PIG3 family	0	0	0	1	4	0	0	0	0	0	48	8	0	0
Xanthobacter sp. 91	A37EDRAFT_0023	3-oxoacyl-[acyl-carrier protein] reductase	4	0	0	0	0	0	0	0	0	32	2	1	0	0
Xanthobacter sp. 91	A37EDRAFT_0024	3-oxoacyl-[acyl-carrier protein] reductase	1	0	0	0	0	0	1	0	0	1	2	0	0	0
Xanthobacter sp. 91	A37EDRAFT_0025	DNA-binding transcriptional regulator, FadR family	13	6	1	0	0	1	0	0	5	0	2	4	0	0
Xanthobacter sp. 91	A37EDRAFT_0026	hypothetical protein	20	2	0	0	10	0	1	0	4	10	24	32	0	0
Xanthobacter sp. 91	A37EDRAFT_0027	TIGR00266 family protein	0	0	0	0	58	1	1	7	10	58	1	5	0	1
Xanthobacter sp. 91	A37EDRAFT_0028	ribose 1,5-bisphosphokinase	0	0	0	0	0	0	0	0	0	0	181	108	0	18
Xanthobacter sp. 91	A37EDRAFT_0029	alpha-D-ribose 1-methylphosphonate 5-triphosphate diphosphatase	18	0	6	0	0	0	1	0	0	0	78	2	0	1
Xanthobacter sp. 91	A37EDRAFT_0030	alpha-D-ribose 1-methylphosphonate 5-triphosphate synthase subunit PhnL	22	2	1	0	1	0	0	0	0	0	0	0	0	0
Xanthobacter sp. 91	A37EDRAFT_0031	putative phosphonate transport system ATP-binding protein	29	16	8	4	12	8	6	6	11	29	28	5	0	0
Xanthobacter sp. 91	A37EDRAFT_0032	alpha-D-ribose 1-methylphosphonate 5-phosphate C-P lyase	0	4	0	0	0	0	1	0	1	1	1	0	0	0
Xanthobacter sp. 91	A37EDRAFT_0033	alpha-D-ribose 1-methylphosphonate 5-triphosphate synthase subunit PhnI	5	0	0	0	0	0	0	0	2	3	94	112	0	13
Xanthobacter sp. 91	A37EDRAFT_0034	alpha-D-ribose 1-methylphosphonate 5-triphosphate synthase subunit PhnH	4	1	1	0	4	1	0	0	0	10	8	6	0	4
Xanthobacter sp. 91	A37EDRAFT_0035	alpha-D-ribose 1-methylphosphonate 5-triphosphate synthase subunit PhnG	0	0	0	0	0	0	0	0	0	0	18	1	0	1
Xanthobacter sp. 91	A37EDRAFT_0036	GntR family transcriptional regulator, phosphonate transport system regulatory protein	23	6	5	0	5	0	0	0	0	4	4	5	0	0
Xanthobacter sp. 91	A37EDRAFT_0037	hypothetical protein	1	2	0	0	1	0	0	0	1	1	17	8	0	1
Xanthobacter sp. 91	A37EDRAFT_0038	phosphonate transport system permease protein	1	1	0	1	3	0	1	0	0	8	20	13	0	1
Xanthobacter sp. 91	A37EDRAFT_0039	phosphonate transport system permease protein	0	0	1	0	0	0	0	0	0	0	23	0	1	0
Xanthobacter sp. 91	A37EDRAFT_0040	hypothetical protein	0	0	0	0	0	0	0	0	0	0	14	6	0	0
Xanthobacter sp. 91	A37EDRAFT_0041	phosphonate transport system substrate-binding protein	1	0	0	0	0	0	0	0	2	0	0	1	0	0
Xanthobacter sp. 91	A37EDRAFT_0042	phosphonate transport system ATP-binding protein	7	1	0	0	4	0	0	0	4	0	7	14	0	2
Xanthobacter sp. 91	A37EDRAFT_0043	Asp-tRNAAsn/Glu-tRNAGln amidotransferase A subunit	2	1	0	0	0	0	1	1	0	1	14	37	0	9
Xanthobacter sp. 91	A37EDRAFT_0044	glycine hydroxymethyltransferase	339	70	38	14	12	0	1	4	16	12	39	94	0	7
Xanthobacter sp. 91	A37EDRAFT_0045	L-serine dehydratase	4	5	0	0	1	0	0	0	5	16	4	1	0	0
Xanthobacter sp. 91	A37EDRAFT_0046	transcriptional regulator, AraC family with amidase-like domain	8	6	1	0	2	0	0	6	1	12	1	5	0	0
Xanthobacter sp. 91	A37EDRAFT_0047	Chitodextrinase	0	0	0	0	0	0	0	0	0	0	2	2	0	0
Xanthobacter sp. 91	A37EDRAFT_0048	NAD+ synthase (glutamine-hydrolysing)	10	0	4	0	5	1	0	6	1	1	304	504	0	42
Xanthobacter sp. 91	A37EDRAFT_0049	Ferritin-like metal-binding protein YciE	0	0	0	0	4	0	0	0	0	0	8	83	0	16
Xanthobacter sp. 91	A37EDRAFT_0050	transcriptional regulator, BadM/Rrf2 family	0	0	0	0	0	0	0	0	0	0	37	18	0	0
Xanthobacter sp. 91	A37EDRAFT_0051	alkylhydroperoxidase AhpD family core domain-containing protein	0	0	0	0	0	0	0	0	0	0	1	0	0	0
Xanthobacter sp. 91	A37EDRAFT_0052	protein of unknown function (DUF4180)	7	0	0	0	0	0	0	0	0	1	114	183	0	17
Xanthobacter sp. 91	A37EDRAFT_0053	hypothetical protein	6	0	1	0	1	0	1	0	0	8	0	2	0	1
Xanthobacter sp. 91	A37EDRAFT_0054	Uracil-DNA glycosylase	0	0	0	0	0	0	1	0	0	0	133	27	0	2
Xanthobacter sp. 91	A37EDRAFT_0055	Ribonuclease BN, tRNA processing enzyme	0	0	0	0	0	0	0	0	0	0	0	0	0	0
Xanthobacter sp. 91	A37EDRAFT_0056	Glutathione S-transferase	4	1	6	0	1	0	0	0	0	1	0	0	0	0
Xanthobacter sp. 91	A37EDRAFT_0057	Endonuclease YncB, thermonuclease family	0	0	0	0	0	0	0	0	0	0	827	94	0	6
Xanthobacter sp. 91	A37EDRAFT_0058	two-component system, cell cycle sensor histidine kinase PleC	17	6	0	0	14	1	1	1	2	4	0	1	0	0
Xanthobacter sp. 91	A37EDRAFT_0059	nicotinate-nucleotide-dimethylbenzimidazole phosphoribosyltransferase	5	1	0	0	0	0	0	0	0	0	0	1	0	0
Xanthobacter sp. 91	A37EDRAFT_0060	hypothetical protein	0	1	0	0	1	0	0	0	0	1	0	0	0	0
Xanthobacter sp. 91	A37EDRAFT_0061	superoxide dismutase, Fe-Mn family	10	0	0	0	13	0	1	1	1	6	21	91	0	5
Xanthobacter sp. 91	A37EDRAFT_0062	Dolichyl-phosphate-mannose-protein mannosyltransferase	2	0	0	0	12	1	0	0	2	1	75	28	0	5
Xanthobacter sp. 91	A37EDRAFT_0063	Uncharacterized conserved protein	1	0	0	1	0	1	0	0	0	1	7	10	0	0
Xanthobacter sp. 91	A37EDRAFT_0064	zinc transporter	2	0	0	0	2	0	0	0	0	0	2	1	0	0
Xanthobacter sp. 91	A37EDRAFT_0065	Acetylornithine deacetylase/Succinyl-diaminopimelate desuccinylase	0	0	0	0	0	0	0	0	0	0	0	1	0	0
Xanthobacter sp. 91	A37EDRAFT_0066	hypothetical protein	0	1	0	0	0	0	0	0	0	0	2	1	0	0
Xanthobacter sp. 91	A37EDRAFT_0067	hypothetical protein	261	38	32	17	12	8	0	12	31	8	161	156	0	32
Xanthobacter sp. 91	A37EDRAFT_0068	hypothetical protein	0	0	0	0	0	0	0	0	0	0	0	0	0	1
Xanthobacter sp. 91	A37EDRAFT_0069	protein of unknown function (DUF4332)	0	0	0	0	0	0	0	0	0	0	0	0	0	0
Xanthobacter sp. 91	A37EDRAFT_0073	hypothetical protein	1	1	0	0	0	0	0	0	0	0	1	7	0	0
Xanthobacter sp. 91	A37EDRAFT_0074	transcriptional regulator, IclR family	1	0	0	0	0	1	0	0	0	0	0	1	0	0
Xanthobacter sp. 91	A37EDRAFT_0075	Nucleoside-diphosphate-sugar epimerase	1	0	0	0	0	0	0	0	0	0	0	6	0	0
Xanthobacter sp. 91	A37EDRAFT_0076	hypothetical protein	0	0	0	0	0	0	0	0	0	0	149	59	0	6
Xanthobacter sp. 91	A37EDRAFT_0077	2-keto-4-pentenoate hydratase/2-oxohepta-3-ene-1,7-dioic acid hydratase (catechol pathway)	13	3	1	1	4	0	3	6	1	14	6	1	0	0
Xanthobacter sp. 91	A37EDRAFT_0078	NitT/TauT family transport system permease protein	36	5	2	1	1	0	0	0	8	1	15	1	0	1
Xanthobacter sp. 91	A37EDRAFT_0079	NitT/TauT family transport system substrate-binding protein	0	0	0	0	0	0	0	0	0	0	6	13	0	0
Xanthobacter sp. 91	A37EDRAFT_0080	NitT/TauT family transport system ATP-binding protein	40	11	7	0	0	21	1	5	10	8	7	6	0	0
Xanthobacter sp. 91	A37EDRAFT_0081	Transglutaminase-like enzyme, putative cysteine protease	0	0	1	0	1	0	1	0	0	0	0	0	0	1
Xanthobacter sp. 91	A37EDRAFT_0082	cold-shock DNA-binding protein family	1	0	0	0	1	0	1	0	0	0	10	25	0	12
Xanthobacter sp. 91	A37EDRAFT_0083	hypothetical protein	0	0	0	0	0	0	0	0	0	0	0	0	0	0
Xanthobacter sp. 91	A37EDRAFT_0084	hypothetical protein	0	0	0	0	0	0	0	0	0	0	0	0	0	0
Xanthobacter sp. 91	A37EDRAFT_0085	Protein of unknown function (DUF1488)	4	0	0	0	0	0	0	0	0	0	0	0	0	0
Xanthobacter sp. 91	A37EDRAFT_0086	hypothetical protein	0	0	0	0	4	0	0	0	0	0	0	0	0	0
Xanthobacter sp. 91	A37EDRAFT_0087	Outer membrane scaffolding protein for murein synthesis, MipA/OmpV family	32	13	4	0	7	0	0	0	0	0	12	4	0	6
Xanthobacter sp. 91	A37EDRAFT_0088	sigma54 specific transcriptional regulator, Fis family	19	4	0	0	0	0	0	0	7	10	278	24	0	4
Xanthobacter sp. 91	A37EDRAFT_0089	Signal transduction histidine kinase	2	0	0	1	1	0	1	0	0	4	339	434	0	40
Xanthobacter sp. 91	A37EDRAFT_0090	Uncharacterized conserved protein, DUF2147 family	0	0	0	0	0	0	0	0	0	0	0	2	0	0
Xanthobacter sp. 91	A37EDRAFT_0091	EamA-like transporter family protein	0	0	0	0	0	0	0	0	0	4	0	0	0	0
Xanthobacter sp. 91	A37EDRAFT_0092	Predicted N-acyltransferase	2	4	0	0	1	0	1	0	0	1	177	121	0	10
Xanthobacter sp. 91	A37EDRAFT_0093	carboxylesterase	0	0	0	0	5	0	0	0	0	1	1	11	0	0
Xanthobacter sp. 91	A37EDRAFT_0094	EamA-like transporter family protein	1	1	0	0	0	0	0	0	0	4	0	0	0	0
Xanthobacter sp. 91	A37EDRAFT_0095	hypothetical protein	0	0	0	0	0	0	0	0	0	0	0	0	0	0
Xanthobacter sp. 91	A37EDRAFT_0096	4-aminobutyrate aminotransferase	1	0	0	0	0	0	0	0	0	2	19	5	0	0
Xanthobacter sp. 91	A37EDRAFT_0097	Haloacid Dehalogenase superfamily, subfamily IB, phosphoserine phosphatase-like/2,3-diketo-5-methylthio-1-phosphopentane phosph	0	0	0	0	0	0	0	0	0	0	52	16	0	0
Xanthobacter sp. 91	A37EDRAFT_0098	Transcriptional regulator GlxA family, contains an amidase domain and an AraC-type DNA-binding HTH domain	0	0	0	0	0	0	0	0	0	0	0	0	0	0
Xanthobacter sp. 91	A37EDRAFT_0099	cyclohexyl-isocyanide hydratase	0	0	1	0	0	0	0	0	0	0	42	9	0	0
Xanthobacter sp. 91	A37EDRAFT_0100	leucine dehydrogenase	10	1	0	0	4	1	0	0	0	4	1	5	0	1
Xanthobacter sp. 91	A37EDRAFT_0101	branched-chain amino acid transport system substrate-binding protein	10	2	0	0	0	0	1	0	0	1	17	6	0	0
Xanthobacter sp. 91	A37EDRAFT_0102	N-acyl-D-glutamate deacylase	7	0	0	0	8	16	0	0	0	4	17	16	0	0
Xanthobacter sp. 91	A37EDRAFT_0103	GTPase, G3E family	0	0	0	0	6	0	0	2	1	4	1	1	0	0
Xanthobacter sp. 91	A37EDRAFT_0104	D-amino-acid dehydrogenase	1	0	0	0	0	0	0	0	0	0	1	2	0	1
Xanthobacter sp. 91	A37EDRAFT_0105	cyclohexyl-isocyanide hydratase	0	0	0	0	0	0	0	0	0	0	1	0	0	0
Xanthobacter sp. 91	A37EDRAFT_0106	Transcriptional regulator GlxA family, contains an amidase domain and an AraC-type DNA-binding HTH domain	1	0	0	0	0	0	0	0	0	1	0	0	0	0
Xanthobacter sp. 91	A37EDRAFT_0107	doubled CXXCH domain-containing protein	71	10	6	0	0	0	0	0	5	8	3	5	0	2
Xanthobacter sp. 91	A37EDRAFT_0108	arylsulfatase	25	0	2	0	6	1	0	6	0	6	3	3	0	1
Xanthobacter sp. 91	A37EDRAFT_0109	hypothetical protein	0	0	1	0	1	0	0	1	0	8	23	13	0	0
Xanthobacter sp. 91	A37EDRAFT_0110	transcriptional regulator, HxlR family	0	0	0	0	0	0	0	0	0	0	6	1	0	0
Xanthobacter sp. 91	A37EDRAFT_0111	branched-chain amino acid transport system substrate-binding protein	5	1	1	0	0	0	0	0	1	0	18	4	0	0
Xanthobacter sp. 91	A37EDRAFT_0112	(3S)-malyl-CoA thioesterase	0	0	0	0	0	0	0	0	0	0	0	0	0	0
Xanthobacter sp. 91	A37EDRAFT_0113	Enoyl-CoA hydratase/carnithine racemase	0	0	0	0	5	0	0	1	0	1	9	4	0	0
Xanthobacter sp. 91	A37EDRAFT_0114	Glyoxylase, beta-lactamase superfamily II	0	0	0	0	0	0	0	0	0	0	2	1	0	0
Xanthobacter sp. 91	A37EDRAFT_0115	NAD(P)-dependent dehydrogenase, short-chain alcohol dehydrogenase family	1	0	0	0	0	0	0	0	0	0	0	1	0	0
Xanthobacter sp. 91	A37EDRAFT_0116	Acyl-CoA synthetase (AMP-forming)/AMP-acid ligase II	44	4	0	0	0	0	0	0	0	1	7	46	0	2
Xanthobacter sp. 91	A37EDRAFT_0117	carbon-monoxide dehydrogenase large subunit	9	0	1	0	6	3	0	0	4	10	296	153	0	8
Xanthobacter sp. 91	A37EDRAFT_0118	carbon-monoxide dehydrogenase small subunit	1	0	0	0	0	0	0	0	0	0	9	0	0	0
Xanthobacter sp. 91	A37EDRAFT_0119	carbon-monoxide dehydrogenase medium subunit	1	0	0	0	0	0	0	0	0	1	0	0	0	0
Xanthobacter sp. 91	A37EDRAFT_0120	alcohol dehydrogenase	0	0	0	0	0	0	0	0	0	1	7	2	0	0
Xanthobacter sp. 91	A37EDRAFT_0121	hypothetical protein	0	1	0	0	8	0	1	0	0	4	0	0	0	0
Xanthobacter sp. 91	A37EDRAFT_0122	cytosine deaminase	1	1	0	0	4	0	0	0	0	6	2	5	0	0
Xanthobacter sp. 91	A37EDRAFT_0123	DNA-binding transcriptional regulator, LysR family	1	0	1	0	2	0	0	0	1	0	1	1	0	0
Xanthobacter sp. 91	A37EDRAFT_0124	amino acid/amide ABC transporter substrate-binding protein, HAAT family	622	460	208	62	412	224	235	187	138	1062	46	2	0	0
Xanthobacter sp. 91	A37EDRAFT_0125	amino acid/amide ABC transporter membrane protein 1, HAAT family	2	0	0	0	1	0	0	0	0	4	1	1	0	0
Xanthobacter sp. 91	A37EDRAFT_0126	amino acid/amide ABC transporter membrane protein 2, HAAT family /amino acid/amide ABC transporter ATP-binding protein 1, HAAT	4	6	2	1	17	6	0	0	0	3	9	21	0	5
Xanthobacter sp. 91	A37EDRAFT_0127	amino acid/amide ABC transporter ATP-binding protein 2, HAAT family	0	0	1	0	1	0	0	0	0	4	58	176	0	12
Xanthobacter sp. 91	A37EDRAFT_0128	Kynurenine formamidase	0	0	1	0	1	1	4	0	0	6	0	0	28	4
Xanthobacter sp. 91	A37EDRAFT_0129	aspartyl-tRNA(Asn)/glutamyl-tRNA(Gln) amidotransferase subunit A	19	6	4	0	1	0	0	0	0	0	170	462	0	44
Xanthobacter sp. 91	A37EDRAFT_0130	4-hydroxy-2-oxoheptanedioate aldolase	0	0	0	0	0	0	0	0	0	1	62	91	0	4
Xanthobacter sp. 91	A37EDRAFT_0131	2-oxo-hept-3-ene-1,7-dioate hydratase	1	0	0	0	0	4	0	0	0	4	35	7	0	4
Xanthobacter sp. 91	A37EDRAFT_0132	Kynurenine formamidase	0	0	0	0	0	0	0	0	0	0	15	5	0	0
Xanthobacter sp. 91	A37EDRAFT_0133	Sugar phosphate permease	0	1	0	0	1	0	0	0	0	0	1	0	0	1
Xanthobacter sp. 91	A37EDRAFT_0134	LysR family transcriptional regulator, glycine cleavage system transcriptional activator	2	0	0	0	0	0	0	0	0	16	2	0	0	0
Xanthobacter sp. 91	A37EDRAFT_0135	DNA-binding transcriptional regulator, LysR family	8	0	0	0	4	1	1	1	0	9	16	56	0	0
Xanthobacter sp. 91	A37EDRAFT_0136	Ribulose-5-phosphate 4-epimerase/Fuculose-1-phosphate aldolase	0	0	0	0	0	0	0	0	0	0	1	1	0	0
Xanthobacter sp. 91	A37EDRAFT_0137	Sugar phosphate permease	0	0	0	0	0	0	0	0	0	0	0	4	0	0
Xanthobacter sp. 91	A37EDRAFT_0138	flavin reductase	6	5	0	0	0	0	0	1	1	8	1	1	0	0
Xanthobacter sp. 91	A37EDRAFT_0139	FMN-dependent oxidoreductase, nitrilotriacetate monooxygenase family	8	0	0	0	0	0	0	0	1	0	12	30	0	2
Xanthobacter sp. 91	A37EDRAFT_0140	branched-chain amino acid transport system substrate-binding protein	622	554	174	112	9	90	60	46	107	240	28489	746	22	72
Xanthobacter sp. 91	A37EDRAFT_0141	alkylhydroperoxidase AhpD family core domain-containing protein	0	0	0	0	0	0	0	0	0	0	1	4	0	0
Xanthobacter sp. 91	A37EDRAFT_0142	branched-chain amino acid transport system permease protein	8	6	1	0	0	0	0	0	0	0	39	40	0	6
Xanthobacter sp. 91	A37EDRAFT_0143	branched-chain amino acid transport system permease protein	0	0	0	0	0	0	0	0	0	0	61	168	0	19
Xanthobacter sp. 91	A37EDRAFT_0144	branched-chain amino acid transport system ATP-binding protein	6	4	0	4	0	0	0	0	6	1	1	0	0	0
Xanthobacter sp. 91	A37EDRAFT_0145	branched-chain amino acid transport system ATP-binding protein	0	0	0	0	1	0	0	0	0	0	1	1	0	0
Xanthobacter sp. 91	A37EDRAFT_0146	transcriptional regulator, LysR family	0	0	0	0	0	0	0	0	0	0	0	6	0	0
Xanthobacter sp. 91	A37EDRAFT_0147	membrane glycosyltransferase	15	6	0	0	20	1	14	1	5	31	21	5	0	10
Xanthobacter sp. 91	A37EDRAFT_0148	glucans biosynthesis protein	12	0	4	0	0	0	0	0	0	0	33	13	0	0
Xanthobacter sp. 91	A37EDRAFT_0149	long-chain acyl-CoA synthetase	22	1	1	4	2	0	0	0	4	14	48	8	0	1
Xanthobacter sp. 91	A37EDRAFT_0150	Enoyl-CoA hydratase/carnithine racemase	26	1	1	0	0	1	0	0	1	0	1	3	0	0
Xanthobacter sp. 91	A37EDRAFT_0151	Nitrate/nitrite transporter NarK	12	1	1	0	1	0	0	0	0	0	42	6	0	0
Xanthobacter sp. 91	A37EDRAFT_0152	amino acid/amide ABC transporter substrate-binding protein, HAAT family	1	1	0	0	0	0	1	0	4	1	3	11	0	4
Xanthobacter sp. 91	A37EDRAFT_0153	transcriptional regulator, GntR family	7	0	0	0	5	0	0	1	0	0	10	16	1	0
Xanthobacter sp. 91	A37EDRAFT_0154	putative quinone oxidoreductase, YhdH/YhfP family	7	2	0	0	0	0	0	0	0	0	78	81	0	5
Xanthobacter sp. 91	A37EDRAFT_0155	Lipoprotein-anchoring transpeptidase ErfK/SrfK	0	0	0	0	0	0	0	0	0	0	0	1	0	0
Xanthobacter sp. 91	A37EDRAFT_0156	hypothetical protein	16	7	4	0	4	0	1	1	4	0	2	0	0	0
Xanthobacter sp. 91	A37EDRAFT_0157	cold-shock DNA-binding protein family	7	0	0	0	5	0	0	0	4	25	17	19	0	1
Xanthobacter sp. 91	A37EDRAFT_0158	hypothetical protein	0	0	0	0	0	0	0	0	0	0	0	0	0	0
Xanthobacter sp. 91	A37EDRAFT_0159	hypothetical protein	0	0	0	0	0	0	0	0	0	0	1	0	0	0
Xanthobacter sp. 91	A37EDRAFT_0160	small subunit ribosomal protein S21	0	0	0	0	0	0	0	0	0	0	0	0	0	0
Xanthobacter sp. 91	A37EDRAFT_0161	Transglutaminase-like enzyme, putative cysteine protease	44	4	0	1	4	1	0	0	7	16	55	36	0	5
Xanthobacter sp. 91	A37EDRAFT_0162	Predicted N-formylglutamate amidohydrolase	8	4	0	0	1	0	0	0	0	0	1	2	0	1
Xanthobacter sp. 91	A37EDRAFT_0163	Predicted O-linked N-acetylglucosamine transferase, SPINDLY family	0	0	0	0	0	0	0	0	0	0	42	142	0	12
Xanthobacter sp. 91	A37EDRAFT_0164	amino acid/amide ABC transporter ATP-binding protein 2, HAAT family	10	5	1	0	26	0	0	0	0	5	11	4	0	0
Xanthobacter sp. 91	A37EDRAFT_0165	amino acid/amide ABC transporter ATP-binding protein 1, HAAT family	2	0	1	0	0	0	0	0	0	1	0	0	0	0
Xanthobacter sp. 91	A37EDRAFT_0166	amino acid/amide ABC transporter membrane protein 2, HAAT family	8	1	0	0	0	0	0	0	0	0	37	19	0	8
Xanthobacter sp. 91	A37EDRAFT_0167	amino acid/amide ABC transporter membrane protein 1, HAAT family	12	1	1	0	1	0	0	0	0	0	1	1	0	0
Xanthobacter sp. 91	A37EDRAFT_0168	amino acid/amide ABC transporter substrate-binding protein, HAAT family	1	4	0	0	1	0	1	0	0	13	53	34	0	0
Xanthobacter sp. 91	A37EDRAFT_0169	carbon-monoxide dehydrogenase small subunit	0	0	0	0	0	0	0	0	0	0	13	12	0	1
Xanthobacter sp. 91	A37EDRAFT_0170	carbon-monoxide dehydrogenase medium subunit	1	1	0	0	0	0	0	0	1	4	0	0	0	0
Xanthobacter sp. 91	A37EDRAFT_0171	carbon-monoxide dehydrogenase large subunit	11	3	1	0	14	0	0	6	0	18	6	4	0	0
Xanthobacter sp. 91	A37EDRAFT_0172	Acetyl esterase/lipase	0	0	0	0	0	0	0	0	0	6	0	4	0	1
Xanthobacter sp. 91	A37EDRAFT_0173	dihydroorotase	0	0	0	0	1	0	0	0	0	1	2	1	0	0
Xanthobacter sp. 91	A37EDRAFT_0174	DNA-binding transcriptional regulator, MarR family	0	0	0	0	0	0	0	0	0	0	0	2	0	0
Xanthobacter sp. 91	A37EDRAFT_0175	cardiolipin synthetase 2 (EC 2.7.8.-)	1	1	0	0	0	0	0	0	0	0	7	7	0	0
Xanthobacter sp. 91	A37EDRAFT_0176	Uncharacterized conserved protein, DUF849 family	8	6	0	1	1	1	0	0	0	1	0	0	0	1
Xanthobacter sp. 91	A37EDRAFT_0177	two-component system, NtrC family, C4-dicarboxylate transport response regulator DctD	2	2	0	0	1	1	1	0	0	1	2	8	0	1
Xanthobacter sp. 91	A37EDRAFT_0178	two-component system, NtrC family, C4-dicarboxylate transport sensor histidine kinase DctB	19	10	0	0	2	0	0	0	1	0	87	30	0	4
Xanthobacter sp. 91	A37EDRAFT_0179	NitT/TauT family transport system ATP-binding protein	16	1	0	0	0	0	0	0	0	5	1	1	0	1
Xanthobacter sp. 91	A37EDRAFT_0180	NitT/TauT family transport system permease protein	12	2	0	1	0	0	0	0	2	0	9	0	0	4
Xanthobacter sp. 91	A37EDRAFT_0181	NitT/TauT family transport system substrate-binding protein	19	2	5	0	0	0	0	0	4	0	94	31	0	0
Xanthobacter sp. 91	A37EDRAFT_0182	Thermostable hemolysin	0	0	0	0	0	0	0	1	0	0	599	14655	0	1927
Xanthobacter sp. 91	A37EDRAFT_0183	Long-chain acyl-CoA synthetase (AMP-forming)	10	5	4	2	4	2	8	0	10	11	84	91	0	6
Xanthobacter sp. 91	A37EDRAFT_0184	Iron-containing redox enzyme	34	4	1	0	0	0	0	0	1	0	434	213	374	11
Xanthobacter sp. 91	A37EDRAFT_0185	Short-chain dehydrogenase	16	7	0	6	8	1	4	0	5	3	2	6	0	0
Xanthobacter sp. 91	A37EDRAFT_0186	Tetratricopeptide repeat-containing protein	4	0	1	0	0	0	0	0	0	0	0	1	0	0
Xanthobacter sp. 91	A37EDRAFT_0187	Methyltransferase domain-containing protein	0	4	0	0	1	0	0	0	0	1	13	1	0	0
Xanthobacter sp. 91	A37EDRAFT_0188	Signal transduction histidine kinase	6	0	0	0	0	0	1	0	1	6	45	139	0	18
Xanthobacter sp. 91	A37EDRAFT_0189	DNA-binding response regulator, OmpR family, contains REC and winged-helix (wHTH) domain	90	10	21	4	1	0	0	0	6	4	5	0	0	0
Xanthobacter sp. 91	A37EDRAFT_0190	MFS transporter, DHA1 family, arabinose polymer transporter	24	3	0	0	1	0	0	0	0	1	4	5	0	0
Xanthobacter sp. 91	A37EDRAFT_0191	DNA-binding transcriptional regulator, LysR family	1	1	8	0	5	1	0	1	0	7	93	51	0	1
Xanthobacter sp. 91	A37EDRAFT_0192	citrate lyase subunit beta / citryl-CoA lyase	0	0	0	0	0	0	0	0	0	1	11	7	0	1
Xanthobacter sp. 91	A37EDRAFT_0193	diguanylate cyclase (GGDEF) domain-containing protein	0	0	0	0	0	0	0	0	0	0	14	23	0	0
Xanthobacter sp. 91	A37EDRAFT_0194	porin	94	11	1	1	1	0	0	0	0	0	28	1	0	0
Xanthobacter sp. 91	A37EDRAFT_0195	V4R domain-containing protein	1	0	1	0	0	0	0	1	0	0	12	1	0	1
Xanthobacter sp. 91	A37EDRAFT_0196	membrane dipeptidase	0	0	0	0	0	1	0	0	0	0	1	0	0	4
Xanthobacter sp. 91	A37EDRAFT_0197	putative spermidine/putrescine transport system ATP-binding protein	7	0	1	0	1	0	0	1	0	2	128	182	0	37
Xanthobacter sp. 91	A37EDRAFT_0198	putative spermidine/putrescine transport system permease protein	1	0	1	0	1	0	0	0	0	1	0	0	0	0
Xanthobacter sp. 91	A37EDRAFT_0199	putative spermidine/putrescine transport system permease protein	56	7	24	1	0	0	0	0	0	1	2	0	0	0
Xanthobacter sp. 91	A37EDRAFT_0200	putative spermidine/putrescine transport system substrate-binding protein	5	1	0	0	0	0	0	0	0	0	24	2	0	1
Xanthobacter sp. 91	A37EDRAFT_0201	N-carbamoylsarcosine amidase	0	0	0	0	0	0	0	0	0	0	0	0	0	0
Xanthobacter sp. 91	A37EDRAFT_0202	transcriptional regulator, LysR family	170	19	30	8	4	0	0	0	1	0	1	3	0	0
Xanthobacter sp. 91	A37EDRAFT_0203	Oxygen tolerance	15	2	5	1	1	0	1	0	6	0	2	2	0	16
Xanthobacter sp. 91	A37EDRAFT_0204	hypothetical protein	1	0	0	0	0	0	0	0	0	0	0	16	0	0
Xanthobacter sp. 91	A37EDRAFT_0205	Ca-activated chloride channel family protein	4	6	1	0	3	2	1	0	0	17	22	53	0	2
Xanthobacter sp. 91	A37EDRAFT_0206	Ca-activated chloride channel family protein	9	8	1	1	6	4	2	3	1	1	8	1	0	0
Xanthobacter sp. 91	A37EDRAFT_0207	protein of unknown function (DUF4381)	0	0	0	0	0	0	0	0	0	0	0	4	0	0
Xanthobacter sp. 91	A37EDRAFT_0208	Protein of unknown function DUF58	2	0	1	0	0	0	0	0	0	4	21	18	0	10
Xanthobacter sp. 91	A37EDRAFT_0209	MoxR-like ATPase	18	4	4	0	24	18	0	8	17	13	5	2	0	0
Xanthobacter sp. 91	A37EDRAFT_0210	sarcosine oxidase subunit beta	12	1	1	1	18	12	12	4	0	124	3	9	0	0
Xanthobacter sp. 91	A37EDRAFT_0211	sarcosine oxidase subunit delta	6	0	0	0	0	0	0	0	1	0	0	2	0	0
Xanthobacter sp. 91	A37EDRAFT_0212	sarcosine oxidase subunit alpha	31	3	11	1	17	6	10	0	20	24	196	216	0	24
Xanthobacter sp. 91	A37EDRAFT_0213	sarcosine oxidase subunit gamma	1	0	0	0	0	0	0	0	0	0	0	1	0	0
Xanthobacter sp. 91	A37EDRAFT_0214	hypothetical protein	8	0	0	0	0	0	0	0	0	1	8	24	1	1
Xanthobacter sp. 91	A37EDRAFT_0215	Xanthine/uracil permease	1	3	0	0	3	0	0	0	0	6	0	2	0	0
Xanthobacter sp. 91	A37EDRAFT_0216	hypothetical protein	0	0	0	0	0	0	0	0	0	0	72	32	0	2
Xanthobacter sp. 91	A37EDRAFT_0217	Protein of unknown function (DUF2735)	0	0	0	0	0	0	0	0	0	0	28	21	0	0
Xanthobacter sp. 91	A37EDRAFT_0218	L-glutamine synthetase (EC 6.3.1.2)	6	1	0	0	53	2	5	1	0	20	54	1	0	1
Xanthobacter sp. 91	A37EDRAFT_0219	trans-aconitate 2-methyltransferase	0	0	0	0	0	0	0	0	0	0	6	0	0	0
Xanthobacter sp. 91	A37EDRAFT_0220	D-methionine transport system substrate-binding protein	21	6	1	1	0	1	0	0	4	0	123	66	284	2
Xanthobacter sp. 91	A37EDRAFT_0221	D-methionine transport system permease protein	0	0	0	0	1	0	0	0	0	0	0	1	0	0
Xanthobacter sp. 91	A37EDRAFT_0222	D-methionine transport system ATP-binding protein	6	3	0	0	1	0	0	0	1	2	1	0	0	0
Xanthobacter sp. 91	A37EDRAFT_0223	transcriptional regulator, TetR family	22	9	5	4	0	0	1	4	7	4	5	0	0	0
Xanthobacter sp. 91	A37EDRAFT_0224	hypothetical protein	0	0	0	0	0	1	0	0	0	0	0	0	0	0
Xanthobacter sp. 91	A37EDRAFT_0225	hydrophobic/amphiphilic exporter-1, HAE1 family	235	35	6	9	21	10	1	1	5	44	13	13	0	11
Xanthobacter sp. 91	A37EDRAFT_0226	HlyD family secretion protein	42	6	13	1	2	1	1	0	1	1	20	5	0	2
Xanthobacter sp. 91	A37EDRAFT_0227	transcriptional regulator, TetR family	8	1	0	0	6	0	0	0	0	0	0	0	0	0
Xanthobacter sp. 91	A37EDRAFT_0228	Protein of unknown function (DUF3574)	0	0	0	0	0	0	0	0	0	0	0	0	0	0
Xanthobacter sp. 91	A37EDRAFT_0230	CysZ protein	0	0	0	0	0	0	0	0	0	0	187	217	1	16
Xanthobacter sp. 91	A37EDRAFT_0231	Predicted unusual protein kinase regulating ubiquinone biosynthesis, AarF/ABC1/UbiB family	26	0	6	0	1	1	6	0	1	14	6	19	0	0
Xanthobacter sp. 91	A37EDRAFT_0232	hypothetical protein	4	0	0	0	0	0	0	0	1	0	0	8	0	0
Xanthobacter sp. 91	A37EDRAFT_0233	CubicO group peptidase, beta-lactamase class C family	15	7	0	0	5	7	12	1	4	45	20	31	0	2
Xanthobacter sp. 91	A37EDRAFT_0234	hypothetical protein	0	1	0	0	0	0	0	0	0	0	1	6	0	0
Xanthobacter sp. 91	A37EDRAFT_0235	multi-sensor signal transduction histidine kinase (EC 2.7.13.3)	31	13	1	5	4	0	3	0	7	11	17	10	0	1
Xanthobacter sp. 91	A37EDRAFT_0236	3-dehydroquinate synthase	16	5	1	2	1	0	0	0	0	10	4	2	0	4
Xanthobacter sp. 91	A37EDRAFT_0238	NADH dehydrogenase	1	0	0	0	0	1	0	0	0	5	12	2	0	1
Xanthobacter sp. 91	A37EDRAFT_0239	toluene monooxygenase system ferredoxin subunit	0	0	0	0	0	0	0	0	0	0	0	0	0	0
Xanthobacter sp. 91	A37EDRAFT_0240	thioredoxin	0	0	0	0	1	1	0	0	0	0	0	0	0	1
Xanthobacter sp. 91	A37EDRAFT_0241	Quinol monooxygenase YgiN	0	0	0	0	0	0	0	0	0	0	0	0	0	0
Xanthobacter sp. 91	A37EDRAFT_0242	hypothetical protein	0	1	0	1	0	1	0	0	0	0	1	0	0	0
Xanthobacter sp. 91	A37EDRAFT_0243	amidase	4	1	1	0	1	0	0	1	4	5	12	2	0	1
Xanthobacter sp. 91	A37EDRAFT_0244	DNA-binding transcriptional regulator, LysR family	0	1	0	0	1	0	0	0	0	2	1	12	0	0
Xanthobacter sp. 91	A37EDRAFT_0245	aldoxime dehydratase	34	6	1	2	8	0	1	1	18	18	0	0	0	0
Xanthobacter sp. 91	A37EDRAFT_0246	branched-chain amino acid transport system ATP-binding protein	13	0	7	0	2	0	0	0	14	0	6	1	0	0
Xanthobacter sp. 91	A37EDRAFT_0247	amino acid/amide ABC transporter ATP-binding protein 1, HAAT family (TC 3.A.1.4.-)	12	1	1	0	14	1	0	0	1	13	1	50	0	1
Xanthobacter sp. 91	A37EDRAFT_0248	ABC-type branched-chain amino acid transport system, permease component	14	2	1	1	0	0	1	1	6	6	12	0	0	0
Xanthobacter sp. 91	A37EDRAFT_0249	branched-chain amino acid transport system permease protein	1	1	1	1	5	0	0	0	0	5	1	8	0	0
Xanthobacter sp. 91	A37EDRAFT_0250	branched-chain amino acid transport system substrate-binding protein	53	6	6	0	2	0	1	0	4	0	43	18	0	0
Xanthobacter sp. 91	A37EDRAFT_0251	aliphatic nitrilase	82	15	2	3	0	0	0	0	10	1	28	47	0	9
Xanthobacter sp. 91	A37EDRAFT_0252	RNA polymerase sigma-70 factor, ECF subfamily	4	0	2	0	14	3	1	0	1	13	1	0	0	0
Xanthobacter sp. 91	A37EDRAFT_0253	hypothetical protein	1	1	0	0	4	1	6	1	4	0	3	4	0	0
Xanthobacter sp. 91	A37EDRAFT_0254	hypothetical protein	0	0	0	0	0	0	0	0	0	1	11	6	0	0
Xanthobacter sp. 91	A37EDRAFT_0255	Predicted metal-dependent hydrolase, TIM-barrel fold	28	4	8	1	8	18	0	13	12	36	1	6	0	0
Xanthobacter sp. 91	A37EDRAFT_0256	hypothetical protein	0	0	0	0	0	0	0	0	0	0	1	2	0	0
Xanthobacter sp. 91	A37EDRAFT_0257	hypothetical protein	0	0	0	0	0	0	0	0	0	0	0	0	0	0
Xanthobacter sp. 91	A37EDRAFT_0258	hypothetical protein	0	0	0	0	0	0	0	0	0	0	0	1	0	0
Xanthobacter sp. 91	A37EDRAFT_0259	putative copper resistance protein D	0	0	0	0	0	0	0	0	0	0	9	0	0	0
Xanthobacter sp. 91	A37EDRAFT_0260	two-component system, OmpR family, KDP operon response regulator KdpE	8	9	0	1	4	0	1	0	1	8	16	6	0	1
Xanthobacter sp. 91	A37EDRAFT_0261	two-component system, OmpR family, sensor histidine kinase KdpD	4	4	0	0	2	0	1	1	8	2	12	11	0	1
Xanthobacter sp. 91	A37EDRAFT_0262	K+-transporting ATPase ATPase C chain	0	1	0	0	0	0	0	0	0	4	0	0	0	0
Xanthobacter sp. 91	A37EDRAFT_0263	K+-transporting ATPase ATPase B chain	8	3	1	0	3	0	1	0	7	8	63	235	0	37
Xanthobacter sp. 91	A37EDRAFT_0264	hypothetical protein	0	6	0	0	0	1	0	0	0	8	1	0	0	0
Xanthobacter sp. 91	A37EDRAFT_0265	K+-transporting ATPase ATPase A chain	102	20	12	8	41	2	0	0	0	13	31	82	0	2
Xanthobacter sp. 91	A37EDRAFT_0267	amino acid/amide ABC transporter ATP-binding protein 2, HAAT family	23	13	2	1	5	1	1	0	19	20	20	16	0	2
Xanthobacter sp. 91	A37EDRAFT_0268	amino acid/amide ABC transporter membrane protein 2, HAAT family /amino acid/amide ABC transporter ATP-binding protein 1, HAAT	13	10	0	0	3	0	0	2	1	25	130	33	0	7
Xanthobacter sp. 91	A37EDRAFT_0269	amino acid/amide ABC transporter membrane protein 1, HAAT family	16	8	5	0	10	9	7	0	28	42	1	0	0	0
Xanthobacter sp. 91	A37EDRAFT_0270	amino acid/amide ABC transporter substrate-binding protein, HAAT family (TC 3.A.1.4.-)	48	9	0	1	19	14	1	6	2	23	3	8	0	0
Xanthobacter sp. 91	A37EDRAFT_0271	vitamin B12 transporter	26	2	6	1	1	0	0	0	0	2	2	0	0	0
Xanthobacter sp. 91	A37EDRAFT_0272	iron complex transport system substrate-binding protein	0	0	0	0	0	0	0	0	0	1	218	134	0	8
Xanthobacter sp. 91	A37EDRAFT_0273	iron complex transport system permease protein	4	1	0	0	0	0	0	0	0	1	0	0	0	0
Xanthobacter sp. 91	A37EDRAFT_0274	iron complex transport system ATP-binding protein	12	4	1	0	6	1	5	1	5	1	0	0	0	0
Xanthobacter sp. 91	A37EDRAFT_0275	integral membrane protein, YjbE family	40	15	7	0	18	1	11	1	4	24	0	8	0	1
Xanthobacter sp. 91	A37EDRAFT_0276	protease FtsH subunit HflC	0	0	1	0	3	0	0	0	0	4	0	3	0	0
Xanthobacter sp. 91	A37EDRAFT_0277	protease FtsH subunit HflK	4	1	0	0	1	0	0	0	0	6	0	0	0	0
Xanthobacter sp. 91	A37EDRAFT_0278	Undecaprenyl-diphosphatase (EC 3.6.1.27)	15	0	1	1	1	0	1	0	1	0	51	19	8	1
Xanthobacter sp. 91	A37EDRAFT_0279	Cation efflux family protein	18	7	6	0	18	1	0	4	1	14	47	25	0	5
Xanthobacter sp. 91	A37EDRAFT_0280	Predicted arabinose efflux permease, MFS family	4	0	0	0	2	0	0	0	0	0	0	0	0	0
Xanthobacter sp. 91	A37EDRAFT_0281	SnoaL-like domain-containing protein	0	0	0	0	0	0	0	0	0	0	0	1	0	0
Xanthobacter sp. 91	A37EDRAFT_0282	Catechol 2,3-dioxygenase	0	6	0	0	0	1	0	0	0	4	0	0	0	0
Xanthobacter sp. 91	A37EDRAFT_0283	Uncharacterized conserved protein, cupin superfamily	0	0	0	0	0	0	0	0	0	0	0	0	0	0
Xanthobacter sp. 91	A37EDRAFT_0284	LysR family transcriptional regulator, glycine cleavage system transcriptional activator	1	1	0	0	0	0	0	0	0	0	1	1	0	0
Xanthobacter sp. 91	A37EDRAFT_0285	Uncharacterized conserved protein, DUF1330 family	4	0	0	0	0	0	0	0	0	0	13	7	0	1
Xanthobacter sp. 91	A37EDRAFT_0286	Enoyl-CoA hydratase/carnithine racemase	11	0	4	1	0	0	1	6	0	4	1	5	0	0
Xanthobacter sp. 91	A37EDRAFT_0287	transcriptional regulator, TetR family	14	1	0	0	14	1	0	0	0	14	15	5	0	0
Xanthobacter sp. 91	A37EDRAFT_0288	aryl-alcohol dehydrogenase (NADP+)	1	0	0	0	1	0	0	0	0	0	0	0	0	7
Xanthobacter sp. 91	A37EDRAFT_0289	hypothetical protein	0	0	0	0	0	0	0	0	0	0	0	1	0	0
Xanthobacter sp. 91	A37EDRAFT_0290	3-oxoadipate enol-lactonase	80	10	28	1	0	1	0	0	0	9	6	6	0	0
Xanthobacter sp. 91	A37EDRAFT_0291	branched-chain amino acid transport system ATP-binding protein	0	1	0	0	0	0	1	0	0	0	0	4	0	0
Xanthobacter sp. 91	A37EDRAFT_0292	branched-chain amino acid transport system ATP-binding protein	82	10	6	0	0	1	0	0	8	28	21	6	0	1
Xanthobacter sp. 91	A37EDRAFT_0293	branched-chain amino acid transport system permease protein	47	9	8	2	8	1	1	0	0	0	11	26	0	1
Xanthobacter sp. 91	A37EDRAFT_0294	branched-chain amino acid transport system permease protein	4	2	0	2	4	0	0	0	0	11	8	0	0	0
Xanthobacter sp. 91	A37EDRAFT_0295	branched-chain amino acid transport system substrate-binding protein	0	0	1	0	0	0	0	0	1	2	12	12	0	1
Xanthobacter sp. 91	A37EDRAFT_0296	DNA-binding transcriptional regulator, GntR family	0	0	0	0	1	0	0	0	0	0	0	1	0	0
Xanthobacter sp. 91	A37EDRAFT_0297	Acyl-CoA reductase	37	4	0	0	0	1	1	0	1	3	8	11	0	0
Xanthobacter sp. 91	A37EDRAFT_0298	Protein of unknown function (DUF4239)	4	0	0	0	1	0	0	0	0	1	5	0	0	0
Xanthobacter sp. 91	A37EDRAFT_0299	40-residue YVTN family beta-propeller repeat-containing protein	0	0	0	0	0	0	0	1	0	14	8	125	0	0
Xanthobacter sp. 91	A37EDRAFT_0300	mxaD protein	0	0	0	0	0	0	0	0	0	0	3	22	0	4
Xanthobacter sp. 91	A37EDRAFT_0301	mxaL protein	1	0	0	0	1	0	0	0	1	0	0	1	0	0
Xanthobacter sp. 91	A37EDRAFT_0302	mxaK protein	0	0	0	0	0	0	0	0	0	0	6	2	0	0
Xanthobacter sp. 91	A37EDRAFT_0303	mxaC protein	0	0	0	0	0	0	0	0	0	0	331	113	0	18
Xanthobacter sp. 91	A37EDRAFT_0304	mxaA protein	0	0	0	0	0	0	0	0	0	0	1	0	0	0
Xanthobacter sp. 91	A37EDRAFT_0305	Protein of unknown function DUF58	1	0	1	0	0	0	0	4	1	10	2	0	0	1
Xanthobacter sp. 91	A37EDRAFT_0306	MoxR-like ATPase	90	1	12	1	1	0	0	0	1	2	6	5	0	0
Xanthobacter sp. 91	A37EDRAFT_0307	methanol dehydrogenase (cytochrome) small subunit (EC 1.1.2.7)	0	0	0	0	0	0	0	0	0	0	0	0	0	0
Xanthobacter sp. 91	A37EDRAFT_0308	cytochrome cL apoprotein	0	0	0	0	0	0	0	0	0	0	0	1	0	0
Xanthobacter sp. 91	A37EDRAFT_0309	mxaJ protein	0	1	0	0	0	0	0	0	0	0	5	2	0	0
Xanthobacter sp. 91	A37EDRAFT_0310	methanol dehydrogenase (cytochrome) large subunit apoprotein	1	0	0	0	6	0	1	0	0	0	15	15	0	0
Xanthobacter sp. 91	A37EDRAFT_0311	hypothetical protein	0	0	0	0	0	0	0	0	0	0	5	0	0	0
Xanthobacter sp. 91	A37EDRAFT_0312	two-component system, NarL family, sensor histidine kinase UhpB	5	2	2	0	9	1	0	0	2	4	1	1	0	1
Xanthobacter sp. 91	A37EDRAFT_0313	two component transcriptional regulator, LuxR family	1	0	0	0	1	0	1	0	1	1	4	1	0	0
Xanthobacter sp. 91	A37EDRAFT_0314	Site-specific recombinase XerD	6	0	1	0	0	0	1	0	0	0	0	0	0	0
Xanthobacter sp. 91	A37EDRAFT_0315	Endonuclease YncB, thermonuclease family	0	0	0	0	0	0	0	0	0	1	0	0	0	1
Xanthobacter sp. 91	A37EDRAFT_0316	single-strand binding protein	90	43	18	8	9	6	16	4	4	129	6	0	0	0
Xanthobacter sp. 91	A37EDRAFT_0317	hypothetical protein	0	0	0	0	0	0	0	0	0	0	0	0	0	0
Xanthobacter sp. 91	A37EDRAFT_0318	hypothetical protein	3	0	0	0	20	2	6	0	1	2	1	1	0	0
Xanthobacter sp. 91	A37EDRAFT_0319	ASCH domain-containing protein	15	6	4	0	1	0	0	0	1	1	1	6	0	0
Xanthobacter sp. 91	A37EDRAFT_0320	hypothetical protein	0	0	0	0	0	0	0	0	0	0	0	0	0	0
Xanthobacter sp. 91	A37EDRAFT_0321	protein gp37	5	1	0	0	4	1	1	0	0	4	0	8	0	0
Xanthobacter sp. 91	A37EDRAFT_0322	hypothetical protein	0	1	0	0	0	0	0	0	0	0	0	0	0	0
Xanthobacter sp. 91	A37EDRAFT_0323	hypothetical protein	0	0	0	0	0	0	0	0	0	0	0	0	0	1
Xanthobacter sp. 91	A37EDRAFT_0324	DNA polymerase III, beta subunit (EC 2.7.7.7)	8	0	0	0	1	0	0	0	0	1	6	1	0	0
Xanthobacter sp. 91	A37EDRAFT_0325	hypothetical protein	0	0	0	0	0	0	0	0	0	0	0	0	0	0
Xanthobacter sp. 91	A37EDRAFT_0326	hypothetical protein	0	0	0	0	0	0	0	0	0	0	0	0	0	0
Xanthobacter sp. 91	A37EDRAFT_0327	Uncharacterized conserved protein YfdQ, DUF2303 family	0	0	0	0	2	0	0	0	0	0	184	56	0	5
Xanthobacter sp. 91	A37EDRAFT_0328	hypothetical protein	0	0	0	0	0	0	0	0	0	0	1	0	0	0
Xanthobacter sp. 91	A37EDRAFT_0329	hypothetical protein	14	0	0	0	0	0	0	0	0	0	0	0	0	0
Xanthobacter sp. 91	A37EDRAFT_0330	hypothetical protein	0	0	1	0	0	0	0	0	0	0	1	0	0	0
Xanthobacter sp. 91	A37EDRAFT_0331	hypothetical protein	18	21	4	0	6	4	6	1	12	14	4	0	0	0
Xanthobacter sp. 91	A37EDRAFT_0332	hypothetical protein	0	0	0	0	0	0	0	0	0	0	0	0	0	0
Xanthobacter sp. 91	A37EDRAFT_0333	hypothetical protein	0	0	0	0	0	0	0	0	0	0	0	0	0	0
Xanthobacter sp. 91	A37EDRAFT_0334	hypothetical protein	0	0	0	0	1	0	0	0	0	1	2	1	0	0
Xanthobacter sp. 91	A37EDRAFT_0335	hypothetical protein	0	0	0	0	0	0	0	0	0	0	2	1	0	0
Xanthobacter sp. 91	A37EDRAFT_0336	hypothetical protein	0	0	0	0	0	0	0	0	0	0	0	0	0	0
Xanthobacter sp. 91	A37EDRAFT_0337	hypothetical protein	0	0	0	0	0	0	0	0	0	0	0	0	0	0
Xanthobacter sp. 91	A37EDRAFT_0338	hypothetical protein	0	0	0	0	0	0	0	0	0	0	0	0	0	0
Xanthobacter sp. 91	A37EDRAFT_0339	Phage repressor protein C, contains Cro/C1-type HTH and peptisase s24 domains	8	6	1	0	4	0	4	4	0	12	27	9	0	4
Xanthobacter sp. 91	A37EDRAFT_0340	hypothetical protein	0	0	0	0	0	0	0	0	0	0	1	0	0	0
Xanthobacter sp. 91	A37EDRAFT_0341	hypothetical protein	0	0	0	0	0	0	1	0	0	0	4	1	0	0
Xanthobacter sp. 91	A37EDRAFT_0342	hypothetical protein	0	0	0	0	22	0	0	0	1	0	0	6	0	0
Xanthobacter sp. 91	A37EDRAFT_0343	hypothetical protein	4	1	0	0	0	0	0	0	0	0	60	57	0	0
Xanthobacter sp. 91	A37EDRAFT_0344	hypothetical protein	8	0	0	0	0	0	1	0	10	0	116	34	0	1
Xanthobacter sp. 91	A37EDRAFT_0345	protein of unknown function (DUF4326)	1	0	0	0	1	0	0	1	1	5	0	1	0	0
Xanthobacter sp. 91	A37EDRAFT_0346	hypothetical protein	0	0	0	0	0	0	0	0	0	0	1	0	0	0
Xanthobacter sp. 91	A37EDRAFT_0347	CHC2 zinc finger	4	0	1	0	0	0	0	0	0	1	2	2	0	1
Xanthobacter sp. 91	A37EDRAFT_0348	hypothetical protein	0	4	0	0	0	1	0	0	0	10	6	2	0	0
Xanthobacter sp. 91	A37EDRAFT_0349	DNA methylase	0	0	0	0	1	0	0	0	0	0	0	1	0	0
Xanthobacter sp. 91	A37EDRAFT_0350	DNA (cytosine-5)-methyltransferase 1	79	11	2	10	7	1	1	0	1	2	10	12	4	0
Xanthobacter sp. 91	A37EDRAFT_0351	putative DNA primase/helicase	9	1	0	0	2	1	0	0	5	1	26	59	0	2
Xanthobacter sp. 91	A37EDRAFT_0352	hypothetical protein	2	0	0	0	1	0	0	0	4	0	6	21	0	0
Xanthobacter sp. 91	A37EDRAFT_0353	hypothetical protein	0	0	0	0	0	0	0	0	0	0	0	0	0	0
Xanthobacter sp. 91	A37EDRAFT_0354	Prophage minor tail protein Z (GPZ)	1	1	0	0	0	0	0	0	0	0	0	0	0	0
Xanthobacter sp. 91	A37EDRAFT_0355	hypothetical protein	14	1	0	0	0	0	0	0	0	0	1	1	0	0
Xanthobacter sp. 91	A37EDRAFT_0356	Phage terminase, large subunit GpA	1	0	2	0	0	6	0	0	0	0	13	28	0	0
Xanthobacter sp. 91	A37EDRAFT_0357	phage portal protein, lambda family	6	0	1	0	0	0	0	0	1	1	143	29	0	9
Xanthobacter sp. 91	A37EDRAFT_0358	gpW protein	0	0	0	1	0	0	0	0	0	0	6	8	0	0
Xanthobacter sp. 91	A37EDRAFT_0359	ATP-dependent protease ClpP, protease subunit	8	13	1	6	7	0	1	0	0	4	16	21	0	0
Xanthobacter sp. 91	A37EDRAFT_0360	Bacteriophage lambda head decoration protein D	0	0	0	0	0	0	0	0	0	0	1	1	0	1
Xanthobacter sp. 91	A37EDRAFT_0361	Phage major capsid protein E	0	4	6	0	0	0	0	0	0	1	0	0	0	0
Xanthobacter sp. 91	A37EDRAFT_0362	hypothetical protein	22	1	4	0	1	0	0	0	1	0	0	2	0	0
Xanthobacter sp. 91	A37EDRAFT_0363	hypothetical protein	0	0	0	0	7	0	1	0	0	1	0	18	0	0
Xanthobacter sp. 91	A37EDRAFT_0364	Protein of unknown function (DUF2635)	0	0	0	0	0	0	0	0	0	0	1	0	0	0
Xanthobacter sp. 91	A37EDRAFT_0365	Mu-like prophage tail sheath protein gpL	6	3	0	0	15	2	0	0	5	5	14	12	0	1
Xanthobacter sp. 91	A37EDRAFT_0366	hypothetical protein	0	0	0	0	0	0	0	0	0	0	0	0	0	0
Xanthobacter sp. 91	A37EDRAFT_0367	Phage tail tube protein	0	0	0	0	1	0	0	0	0	0	0	0	0	0
Xanthobacter sp. 91	A37EDRAFT_0368	Phage tail assembly chaperone protein, E, or 41 or 14	0	0	0	0	0	0	0	0	0	0	0	0	0	0
Xanthobacter sp. 91	A37EDRAFT_0369	phage tail tape measure protein, TP901 family, core region	162	42	22	5	20	0	12	2	12	62	30	27	0	1
Xanthobacter sp. 91	A37EDRAFT_0370	Mu-like prophage DNA circulation protein	15	3	0	0	4	0	0	0	0	5	10	4	0	0
Xanthobacter sp. 91	A37EDRAFT_0371	hypothetical protein	1	0	0	0	0	0	0	0	0	0	0	0	0	0
Xanthobacter sp. 91	A37EDRAFT_0372	Mu-like prophage tail protein gpP	25	2	8	0	10	4	2	1	4	22	6	1	0	2
Xanthobacter sp. 91	A37EDRAFT_0373	phage baseplate assembly protein V	1	0	0	0	0	0	0	0	0	0	3	19	0	0
Xanthobacter sp. 91	A37EDRAFT_0374	Mu-like prophage protein gp46	0	0	0	0	1	0	1	0	0	0	0	0	0	0
Xanthobacter sp. 91	A37EDRAFT_0375	Uncharacterized phage protein gp47/JayE	61	22	6	0	0	0	0	0	4	2	51	8	0	0
Xanthobacter sp. 91	A37EDRAFT_0376	Uncharacterized protein YmfQ in lambdoid prophage, DUF2313 family	0	0	0	0	1	0	0	0	0	0	1	0	0	0
Xanthobacter sp. 91	A37EDRAFT_0377	hypothetical protein	22	5	1	0	1	1	0	0	1	1	100	12	0	1
Xanthobacter sp. 91	A37EDRAFT_0378	protein of unknown function (DUF4376)	1	0	0	0	0	0	0	0	0	0	0	1	0	1
Xanthobacter sp. 91	A37EDRAFT_0379	hypothetical protein	0	0	0	0	0	0	0	0	0	0	4	0	300	0
Xanthobacter sp. 91	A37EDRAFT_0380	hypothetical protein	32	10	6	0	0	0	1	0	8	1	4	2	0	0
Xanthobacter sp. 91	A37EDRAFT_0381	hypothetical protein	0	0	0	0	0	0	0	0	0	0	76	10	0	0
Xanthobacter sp. 91	A37EDRAFT_0382	TIGR02594 family protein	1	0	0	0	0	0	0	0	0	0	2	0	0	1
Xanthobacter sp. 91	A37EDRAFT_0383	hypothetical protein	0	0	0	0	0	0	0	0	0	0	0	0	0	0
Xanthobacter sp. 91	A37EDRAFT_0384	hypothetical protein	1	0	0	0	1	0	0	0	0	0	0	0	0	0
Xanthobacter sp. 91	A37EDRAFT_0385	hypothetical protein	86	14	10	6	0	0	0	0	1	0	0	0	0	0
Xanthobacter sp. 91	A37EDRAFT_0386	hypothetical protein	4	4	0	0	0	0	0	0	0	1	0	0	0	0
Xanthobacter sp. 91	A37EDRAFT_0387	hypothetical protein	0	0	1	0	1	0	0	0	1	1	0	0	0	0
Xanthobacter sp. 91	A37EDRAFT_0388	Bacterial regulatory protein, Fis family	31	2	0	0	6	12	4	0	0	0	23	28	292	8
Xanthobacter sp. 91	A37EDRAFT_0389	hypothetical protein	0	0	0	0	0	0	0	0	0	0	0	0	0	0
Xanthobacter sp. 91	A37EDRAFT_0390	hypothetical protein	0	0	0	0	0	0	0	0	0	0	0	0	0	0
Xanthobacter sp. 91	A37EDRAFT_0391	hypothetical protein	0	0	0	0	0	0	0	0	0	0	0	0	0	0
Xanthobacter sp. 91	A37EDRAFT_0393	hypothetical protein	12	4	1	0	4	4	4	0	0	6	6	10	0	0
Xanthobacter sp. 91	A37EDRAFT_0394	8-oxo-dGTP pyrophosphatase MutT, NUDIX family	6	0	0	0	0	1	0	0	0	0	2	1	0	0
Xanthobacter sp. 91	A37EDRAFT_0395	Uncharacterized membrane protein	4	1	0	0	0	0	0	0	0	0	4	4	0	4
Xanthobacter sp. 91	A37EDRAFT_0396	L-glutaminase	270	17	6	5	0	0	1	1	8	1	19	9	0	1
Xanthobacter sp. 91	A37EDRAFT_0397	Cysteine rich repeat-containing protein	0	0	0	0	1	0	0	1	0	0	0	0	0	0
Xanthobacter sp. 91	A37EDRAFT_0398	3-hydroxyisobutyrate dehydrogenase	0	0	0	0	2	0	1	0	0	1	22	293	0	29
Xanthobacter sp. 91	A37EDRAFT_0399	Ribulose-5-phosphate 4-epimerase/Fuculose-1-phosphate aldolase	0	0	0	0	0	0	0	0	0	0	1	2	0	1
Xanthobacter sp. 91	A37EDRAFT_0400	Peptidoglycan/xylan/chitin deacetylase, PgdA/CDA1 family	12	1	0	0	2	0	0	1	0	0	3	4	0	0
Xanthobacter sp. 91	A37EDRAFT_0401	error-prone DNA polymerase, DnaE-like (EC 2.7.7.7)	11	2	5	6	0	1	5	1	4	8	9	12	0	1
Xanthobacter sp. 91	A37EDRAFT_0402	protein ImuB	28	7	7	2	0	1	0	0	1	0	7	5	0	5
Xanthobacter sp. 91	A37EDRAFT_0403	protein ImuA	0	1	0	0	0	0	0	1	0	0	10	4	0	0
Xanthobacter sp. 91	A37EDRAFT_0404	DNA translocase FtsK	13	6	1	0	3	0	0	0	1	4	63	15	0	1
Xanthobacter sp. 91	A37EDRAFT_0405	NitT/TauT family transport system ATP-binding protein	6	4	1	0	0	0	0	0	0	0	0	14	0	0
Xanthobacter sp. 91	A37EDRAFT_0406	NitT/TauT family transport system permease protein	1	13	0	0	0	4	0	1	1	12	0	0	0	0
Xanthobacter sp. 91	A37EDRAFT_0407	NitT/TauT family transport system substrate-binding protein	0	0	0	0	0	0	0	0	0	0	14	0	0	0
Xanthobacter sp. 91	A37EDRAFT_0408	cold-shock DNA-binding protein family	0	0	0	0	0	0	0	0	0	0	4	0	0	0
Xanthobacter sp. 91	A37EDRAFT_0409	L,D-transpeptidase catalytic domain	0	0	1	0	0	0	0	0	0	0	151	144	0	13
Xanthobacter sp. 91	A37EDRAFT_0410	Pimeloyl-ACP methyl ester carboxylesterase	1	0	0	0	1	1	0	0	0	0	2	11	0	0
Xanthobacter sp. 91	A37EDRAFT_0411	hypothetical protein	0	1	0	0	1	0	0	0	0	0	26	10	0	2
Xanthobacter sp. 91	A37EDRAFT_0412	Stress-induced acidophilic repeat motif-containing protein	1	0	0	0	0	0	0	0	0	1	12	0	0	0
Xanthobacter sp. 91	A37EDRAFT_0413	Ferritin-like metal-binding protein YciE	3	0	0	0	0	0	0	0	0	0	19	95	0	1
Xanthobacter sp. 91	A37EDRAFT_0414	hypothetical protein	132	38	24	1	6	0	0	0	6	1	6	0	0	0
Xanthobacter sp. 91	A37EDRAFT_0416	phosphoglycolate phosphatase	17	9	9	0	25	1	5	9	16	37	4	24	0	1
Xanthobacter sp. 91	A37EDRAFT_0417	hypothetical protein	0	1	0	0	0	0	0	0	0	1	0	14	0	1
Xanthobacter sp. 91	A37EDRAFT_0418	ribose-5-phosphate isomerase	0	0	0	0	0	0	0	0	0	0	31	27	0	0
Xanthobacter sp. 91	A37EDRAFT_0419	hypothetical protein	0	0	0	0	0	0	1	0	0	1	78	25	0	4
Xanthobacter sp. 91	A37EDRAFT_0420	Glycosyltransferase, GT2 family	92	16	14	11	1	0	1	0	2	0	12	6	0	0
Xanthobacter sp. 91	A37EDRAFT_0421	NADPH-glutathione reductase	19	7	4	0	0	0	1	0	1	0	41	39	0	3
Xanthobacter sp. 91	A37EDRAFT_0422	Short C-terminal domain-containing protein	1	0	0	0	0	4	0	0	0	9	61	34	0	10
Xanthobacter sp. 91	A37EDRAFT_0423	MFS transporter, DHA1 family, bicyclomycin/chloramphenicol resistance protein	1	1	0	0	1	0	4	0	0	7	4	5	0	1
Xanthobacter sp. 91	A37EDRAFT_0424	3-deoxy-D-arabinoheptulosonate-7-phosphate synthase	10	0	1	0	0	0	0	0	0	0	489	169	222	10
Xanthobacter sp. 91	A37EDRAFT_0425	hypothetical protein	0	0	0	0	0	1	4	0	0	0	4	14	0	2
Xanthobacter sp. 91	A37EDRAFT_0426	amino acid/amide ABC transporter substrate-binding protein, HAAT family	1	0	0	0	2	0	0	0	0	0	25	4	0	0
Xanthobacter sp. 91	A37EDRAFT_0427	Predicted N-acetyltransferase YhbS	0	0	0	0	0	0	0	0	0	0	1	0	0	4
Xanthobacter sp. 91	A37EDRAFT_0428	salicylate hydroxylase	2	0	1	0	10	0	4	1	0	1	5	17	0	1
Xanthobacter sp. 91	A37EDRAFT_0429	Uncharacterized conserved protein, contains Zn-finger domain	0	0	0	0	0	0	0	0	0	0	0	0	0	1
Xanthobacter sp. 91	A37EDRAFT_0430	ATP-binding cassette, subfamily B	6	13	0	0	461	4	4	3	11	30	14	3	0	0
Xanthobacter sp. 91	A37EDRAFT_0431	DNA-(apurinic or apyrimidinic site) lyase	17	21	8	4	1	1	0	0	1	14	2	20	0	7
Xanthobacter sp. 91	A37EDRAFT_0432	Uncharacterized membrane protein	0	0	0	0	0	0	0	0	0	0	0	0	0	0
Xanthobacter sp. 91	A37EDRAFT_0433	anti-ECFsigma factor, ChrR	8	0	0	0	0	0	0	1	0	0	37	0	0	1
Xanthobacter sp. 91	A37EDRAFT_0434	RNA polymerase sigma-70 factor, ECF subfamily	0	0	0	0	0	0	0	0	0	0	46	9	0	0
Xanthobacter sp. 91	A37EDRAFT_0435	formaldehyde-activating enzyme	6	0	0	0	0	0	0	0	1	0	6	1	0	0
Xanthobacter sp. 91	A37EDRAFT_0436	hypothetical protein	0	0	0	0	0	0	0	0	0	0	0	0	0	0
Xanthobacter sp. 91	A37EDRAFT_0437	tyrosine recombinase XerD subunit	89	22	32	8	2	0	0	0	8	1	3	8	0	0
Xanthobacter sp. 91	A37EDRAFT_0438	Nitroreductase	6	1	0	1	5	4	0	1	0	0	1	11	0	0
Xanthobacter sp. 91	A37EDRAFT_0439	hypothetical protein	10	1	0	0	5	0	0	1	0	1	19	21	0	0
Xanthobacter sp. 91	A37EDRAFT_0440	Cytochrome c	0	0	0	0	0	0	0	0	0	0	10	8	0	0
Xanthobacter sp. 91	A37EDRAFT_0441	outer membrane immunogenic protein	2	7	0	1	0	0	0	0	0	4	1	0	0	0
Xanthobacter sp. 91	A37EDRAFT_0442	Ser-tRNA(Thr) hydrolase /threonyl-tRNA synthetase	168	31	14	14	10	5	3	0	2	9	32	3	0	3
Xanthobacter sp. 91	A37EDRAFT_0443	Lipoprotein-anchoring transpeptidase ErfK/SrfK	0	0	4	0	1	0	0	0	0	0	11	8	0	0
Xanthobacter sp. 91	A37EDRAFT_0444	amino acid ABC transporter substrate-binding protein, PAAT family	0	0	0	0	1	0	1	0	0	1	0	1	0	0
Xanthobacter sp. 91	A37EDRAFT_0445	Glyoxylase, beta-lactamase superfamily II	22	18	4	6	0	1	0	0	1	21	12	0	0	0
Xanthobacter sp. 91	A37EDRAFT_0447	divalent cation tolerance protein	1	1	0	0	0	0	0	0	0	0	0	0	0	0
Xanthobacter sp. 91	A37EDRAFT_0448	NAD+ kinase	0	1	0	0	0	0	0	0	0	1	0	4	0	0
Xanthobacter sp. 91	A37EDRAFT_0449	D-alanyl-lipoteichoic acid acyltransferase DltB, MBOAT superfamily	0	0	0	0	1	0	0	0	0	0	8	15	0	1
Xanthobacter sp. 91	A37EDRAFT_0450	SGNH hydrolase-like domain-containing protein, acetyltransferase AlgX	1	0	0	0	1	0	0	0	0	0	3	13	0	0
Xanthobacter sp. 91	A37EDRAFT_0451	NADH-FMN oxidoreductase RutF, flavin reductase (DIM6/NTAB) family	0	0	0	0	0	0	0	0	0	0	1	0	0	0
Xanthobacter sp. 91	A37EDRAFT_0452	NTE family protein	5	1	0	0	2	0	0	0	5	0	4	17	0	1
Xanthobacter sp. 91	A37EDRAFT_0453	AraC-binding-like domain-containing protein	0	0	0	0	0	0	0	0	0	0	311	118	0	10
Xanthobacter sp. 91	A37EDRAFT_0454	phosphoribosyl-AMP cyclohydrolase	0	0	0	0	0	0	0	0	0	0	2	0	0	0
Xanthobacter sp. 91	A37EDRAFT_0455	GTP cyclohydrolase I	1	0	0	0	0	0	0	0	0	0	0	11	0	0
Xanthobacter sp. 91	A37EDRAFT_0456	NifU homolog involved in Fe-S cluster formation	0	0	0	0	0	1	0	0	0	1	352	564	0	89
Xanthobacter sp. 91	A37EDRAFT_0457	metal dependent phosphohydrolase	0	1	0	0	0	0	0	0	0	4	60	22	0	1
Xanthobacter sp. 91	A37EDRAFT_0458	hypothetical protein	0	0	0	0	0	0	0	0	0	0	12	48	0	8
Xanthobacter sp. 91	A37EDRAFT_0459	penicillin-binding protein 1A	33	3	0	1	0	0	0	0	1	1	48	11	0	2
Xanthobacter sp. 91	A37EDRAFT_0460	hypothetical protein	1	0	0	0	0	0	4	0	4	0	0	1	0	0
Xanthobacter sp. 91	A37EDRAFT_0461	Sel1 repeat-containing protein	18	4	10	4	24	6	10	8	8	46	217	0	0	1
Xanthobacter sp. 91	A37EDRAFT_0462	leader peptidase (prepilin peptidase) / N-methyltransferase	14	0	0	1	0	0	0	0	0	0	4	11	0	0
Xanthobacter sp. 91	A37EDRAFT_0463	general secretion pathway protein D	7	1	7	0	1	0	0	0	4	13	18	2	0	4
Xanthobacter sp. 91	A37EDRAFT_0464	general secretion pathway protein E	11	16	3	1	0	1	6	0	12	19	1	2	0	0
Xanthobacter sp. 91	A37EDRAFT_0465	general secretion pathway protein F	446	174	71	31	7	8	0	2	10	31	20	10	0	1
Xanthobacter sp. 91	A37EDRAFT_0466	type II secretion system protein G (GspG)	12	1	1	0	10	0	6	1	20	19	26	3	0	1
Xanthobacter sp. 91	A37EDRAFT_0467	general secretion pathway protein H	0	0	0	0	0	0	0	0	0	1	0	0	0	0
Xanthobacter sp. 91	A37EDRAFT_0468	general secretion pathway protein I	7	7	0	0	2	4	4	0	1	2	5	1	0	0
Xanthobacter sp. 91	A37EDRAFT_0469	general secretion pathway protein J	0	2	0	0	1	0	0	0	0	0	1	0	0	0
Xanthobacter sp. 91	A37EDRAFT_0470	general secretion pathway protein K	36	5	0	4	8	0	4	1	1	12	44	16	0	1
Xanthobacter sp. 91	A37EDRAFT_0471	general secretion pathway protein L	0	0	0	0	6	0	0	0	0	0	20	30	0	5
Xanthobacter sp. 91	A37EDRAFT_0472	general secretion pathway protein M	1	0	0	0	0	1	0	0	0	6	7	0	0	0
Xanthobacter sp. 91	A37EDRAFT_0473	general secretion pathway protein N	5	0	0	0	0	1	0	0	0	0	0	9	0	0
Xanthobacter sp. 91	A37EDRAFT_0474	conserved hypothetical protein	4	0	0	0	2	0	0	0	0	1	50	22	296	4
Xanthobacter sp. 91	A37EDRAFT_0475	Copper-binding protein CopC (methionine-rich)	0	0	0	0	0	0	0	0	0	0	0	0	0	0
Xanthobacter sp. 91	A37EDRAFT_0476	spermidine synthase	53	4	4	0	1	2	1	1	0	6	350	154	98	13
Xanthobacter sp. 91	A37EDRAFT_0477	hypothetical protein	86	25	11	1	12	19	23	8	29	98	19	30	0	17
Xanthobacter sp. 91	A37EDRAFT_0478	PPIC-type PPIASE domain-containing protein	1	0	0	0	2	1	0	1	0	4	102	48	0	3
Xanthobacter sp. 91	A37EDRAFT_0479	HupE / UreJ protein	152	20	6	0	0	0	0	0	6	0	8	2	0	0
Xanthobacter sp. 91	A37EDRAFT_0480	urease accessory protein	10	12	0	0	0	0	0	0	2	0	2	0	0	0
Xanthobacter sp. 91	A37EDRAFT_0481	Hydrogenase/urease accessory protein HupE	24	8	0	0	0	0	0	0	0	0	20	9	0	0
Xanthobacter sp. 91	A37EDRAFT_0482	serine protease Do	22	0	4	0	13	2	4	0	1	6	56	56	0	4
Xanthobacter sp. 91	A37EDRAFT_0483	two-component system, OmpR family, response regulator	2	1	0	0	0	0	1	0	0	2	4	4	0	0
Xanthobacter sp. 91	A37EDRAFT_0484	hypothetical protein	10	6	1	0	4	0	0	0	0	1	2	11	0	6
Xanthobacter sp. 91	A37EDRAFT_0485	glutamate-ammonia-ligase adenylyltransferase	34	23	5	0	2	0	0	0	17	16	25	16	0	2
Xanthobacter sp. 91	A37EDRAFT_0486	aminopeptidase N	59	23	23	0	17	11	7	9	2	52	199	279	1	46
Xanthobacter sp. 91	A37EDRAFT_0487	Uncharacterized membrane protein YfcA	0	0	0	0	0	0	0	0	0	0	6	0	0	0
Xanthobacter sp. 91	A37EDRAFT_0488	hypothetical protein	0	0	0	0	0	0	0	0	0	0	0	0	0	0
Xanthobacter sp. 91	A37EDRAFT_0489	ATP phosphoribosyltransferase catalytic subunit	0	0	0	0	0	0	0	0	0	0	22	10	0	2
Xanthobacter sp. 91	A37EDRAFT_0490	ATP phosphoribosyltransferase regulatory subunit (EC 2.4.2.17)	22	15	4	6	1	2	1	2	1	32	42	30	1	2
Xanthobacter sp. 91	A37EDRAFT_0491	Exodeoxyribonuclease VII small subunit	0	0	0	0	0	0	0	0	0	0	1	5	0	0
Xanthobacter sp. 91	A37EDRAFT_0492	Protein-S-isoprenylcysteine O-methyltransferase Ste14	0	1	0	0	0	0	1	0	0	0	10	14	0	1
Xanthobacter sp. 91	A37EDRAFT_0493	hypothetical protein	0	0	0	0	1	0	1	0	0	1	17	1	0	0
Xanthobacter sp. 91	A37EDRAFT_0494	heptosyltransferase-2	14	2	0	4	7	1	0	1	0	3	317	785	0	81
Xanthobacter sp. 91	A37EDRAFT_0495	Glycosyltransferase, GT2 family	1	0	1	0	1	0	0	0	0	0	3	14	0	0
Xanthobacter sp. 91	A37EDRAFT_0496	1-deoxy-D-xylulose-5-phosphate synthase	17	12	7	1	0	1	4	0	0	11	158	83	0	9
Xanthobacter sp. 91	A37EDRAFT_0497	gamma-glutamyltranspeptidase / glutathione hydrolase	38	6	1	0	2	4	0	0	1	3	5	8	0	0
Xanthobacter sp. 91	A37EDRAFT_0498	cysteine synthase A	0	1	0	0	0	4	0	4	0	2	0	2	0	0
Xanthobacter sp. 91	A37EDRAFT_0499	Acyl-CoA synthetase (AMP-forming)/AMP-acid ligase II	21	1	0	0	82	14	24	1	0	42	2	18	0	0
Xanthobacter sp. 91	A37EDRAFT_0500	Glyoxalase-like domain-containing protein	4	0	0	0	0	0	0	0	0	4	38	36	0	1
Xanthobacter sp. 91	A37EDRAFT_0501	uncharacterized domain 1-containing protein	1	0	0	0	4	0	0	0	0	0	16	32	0	14
Xanthobacter sp. 91	A37EDRAFT_0502	alcohol dehydrogenase	18	0	0	0	1	1	0	0	1	6	5	1	0	0
Xanthobacter sp. 91	A37EDRAFT_0503	NitT/TauT family transport system substrate-binding protein	7	0	2	0	1	0	0	0	0	0	8	6	0	0
Xanthobacter sp. 91	A37EDRAFT_0504	NitT/TauT family transport system permease protein	1	0	0	0	2	0	0	0	0	0	59	35	0	1
Xanthobacter sp. 91	A37EDRAFT_0505	NitT/TauT family transport system ATP-binding protein	0	0	0	0	0	0	0	0	0	0	0	1	0	0
Xanthobacter sp. 91	A37EDRAFT_0506	DNA-binding transcriptional regulator, GntR family	12	4	0	2	7	2	10	0	0	8	97	62	0	4
Xanthobacter sp. 91	A37EDRAFT_0507	DNA-binding transcriptional regulator, MarR family	0	0	0	0	0	0	0	0	0	0	0	0	0	0
Xanthobacter sp. 91	A37EDRAFT_0508	2,5-furandicarboxylate decarboxylase 1	1	0	1	0	2	0	0	0	0	1	3	0	0	0
Xanthobacter sp. 91	A37EDRAFT_0509	NitT/TauT family transport system substrate-binding protein	58	38	20	0	126	32	36	64	606	456	76	5	0	0
Xanthobacter sp. 91	A37EDRAFT_0510	NitT/TauT family transport system permease protein	4	4	1	0	4	0	0	0	4	12	4	1	0	0
Xanthobacter sp. 91	A37EDRAFT_0511	NitT/TauT family transport system ATP-binding protein	8	5	10	1	15	1	1	1	0	10	0	4	0	0
Xanthobacter sp. 91	A37EDRAFT_0512	4-hydroxy-3-polyprenylbenzoate decarboxylase	0	0	0	0	1	0	0	0	0	0	7	1	0	0
Xanthobacter sp. 91	A37EDRAFT_0513	Glyoxylase, beta-lactamase superfamily II	6	4	1	0	1	0	1	0	0	4	377	250	0	44
Xanthobacter sp. 91	A37EDRAFT_0514	methylmalonyl-CoA mutase /heterodimeric methylmalonyl-CoA mutase large subunit precursor	1	0	0	0	0	1	1	1	2	2	222	80	6	5
Xanthobacter sp. 91	A37EDRAFT_0515	hypothetical protein	0	0	0	0	0	0	0	0	0	0	0	0	0	0
Xanthobacter sp. 91	A37EDRAFT_0516	heterodimeric methylmalonyl-CoA mutase small subunit	19	11	1	3	23	0	0	0	1	16	132	270	40	61
Xanthobacter sp. 91	A37EDRAFT_0517	cyclopropane-fatty-acyl-phospholipid synthase	36	1	1	0	0	0	0	0	17	0	24	4	0	5
Xanthobacter sp. 91	A37EDRAFT_0518	hypothetical protein	0	0	0	0	0	0	0	0	0	0	0	8	0	6
Xanthobacter sp. 91	A37EDRAFT_0519	biotin carboxyl carrier protein /biotin carboxylase	17	16	4	0	2	6	5	1	9	42	233	47	0	6
Xanthobacter sp. 91	A37EDRAFT_0520	propionyl-CoA carboxylase carboxyltransferase subunit	44	1	4	0	0	0	0	0	0	10	422	76	0	6
Xanthobacter sp. 91	A37EDRAFT_0521	hypothetical protein	0	4	0	0	0	0	0	0	0	0	0	6	0	0
Xanthobacter sp. 91	A37EDRAFT_0522	hypothetical protein	117	47	17	10	68	0	8	1	60	12	34	34	0	36
Xanthobacter sp. 91	A37EDRAFT_0523	glutamyl-tRNA synthetase	30	1	1	4	1	1	1	0	0	1	27	8	0	0
Xanthobacter sp. 91	A37EDRAFT_0524	serine protease Do	550	60	35	14	12	2	13	5	10	18	156	532	0	68
Xanthobacter sp. 91	A37EDRAFT_0525	hypothetical protein	0	0	0	0	0	0	0	0	0	0	0	0	0	0
Xanthobacter sp. 91	A37EDRAFT_0526	protease FtsH subunit HflC	6	0	0	0	0	0	1	0	1	1	6	11	0	3
Xanthobacter sp. 91	A37EDRAFT_0527	protease FtsH subunit HflK	11	0	0	0	2	1	0	1	0	4	62	4	0	2
Xanthobacter sp. 91	A37EDRAFT_0528	Ribbon-helix-helix domain-containing protein	0	0	0	0	0	0	0	0	0	0	0	0	0	0
Xanthobacter sp. 91	A37EDRAFT_0529	protein of unknown function (DUF4169)	0	0	0	0	0	0	0	0	0	0	0	0	0	0
Xanthobacter sp. 91	A37EDRAFT_0530	fumarase, class II	8	0	0	5	1	7	1	6	1	6	1697	416	0	32
Xanthobacter sp. 91	A37EDRAFT_0531	hypothetical protein	4	4	1	0	0	0	0	0	0	0	0	0	0	0
Xanthobacter sp. 91	A37EDRAFT_0532	LemA protein	2	1	0	0	0	0	0	0	0	0	607	236	0	35
Xanthobacter sp. 91	A37EDRAFT_0533	Uncharacterized membrane protein YgcG, contains a TPM-fold domain	8	0	4	0	1	0	0	0	0	0	20	3	0	0
Xanthobacter sp. 91	A37EDRAFT_0534	hypothetical protein	0	0	0	0	0	0	0	0	0	0	8	0	0	0
Xanthobacter sp. 91	A37EDRAFT_0535	malate dehydrogenase (NAD) (EC 1.1.1.37)	165	41	11	6	15	4	5	1	2	22	18	1	0	1
Xanthobacter sp. 91	A37EDRAFT_0536	SSU ribosomal protein S12P	8	0	0	0	5	0	0	0	0	10	17	15	0	0
Xanthobacter sp. 91	A37EDRAFT_0537	SSU ribosomal protein S7P	30	14	1	4	55	21	2	4	28	38	79	5	0	1
Xanthobacter sp. 91	A37EDRAFT_0538	translation elongation factor 2 (EF-2/EF-G)	152	52	30	13	36	9	26	5	25	113	484	134	0	12
Xanthobacter sp. 91	A37EDRAFT_0539	translation elongation factor 1A (EF-1A/EF-Tu)	685	404	183	53	88	22	103	14	148	210	2380	379	278	24
Xanthobacter sp. 91	A37EDRAFT_0540	SSU ribosomal protein S10P	56	10	0	1	18	0	7	0	1	3	18	20	0	4
Xanthobacter sp. 91	A37EDRAFT_0541	large subunit ribosomal protein L3	1	0	0	0	0	0	0	0	0	0	3	4	0	0
Xanthobacter sp. 91	A37EDRAFT_0542	large subunit ribosomal protein L4	14	2	0	3	6	1	1	0	0	0	81	29	0	3
Xanthobacter sp. 91	A37EDRAFT_0543	LSU ribosomal protein L23P	1989	214	90	52	2	0	0	0	47	1	168	10	0	1
Xanthobacter sp. 91	A37EDRAFT_0544	LSU ribosomal protein L2P	66	4	1	0	1	1	0	0	8	1	25	1	0	4
Xanthobacter sp. 91	A37EDRAFT_0545	SSU ribosomal protein S19P	308	30	22	10	0	0	0	0	20	4	40	0	0	1
Xanthobacter sp. 91	A37EDRAFT_0546	LSU ribosomal protein L22P	1	0	0	0	0	0	0	0	0	0	2	0	0	0
Xanthobacter sp. 91	A37EDRAFT_0547	SSU ribosomal protein S3P	120	15	1	1	1	0	0	0	1	1	9	1	0	0
Xanthobacter sp. 91	A37EDRAFT_0548	LSU ribosomal protein L16P	3	1	0	0	1	1	1	0	5	0	155	16	305	1
Xanthobacter sp. 91	A37EDRAFT_0549	LSU ribosomal protein L29P	2	1	0	0	1	0	0	0	1	0	2	0	0	0
Xanthobacter sp. 91	A37EDRAFT_0550	SSU ribosomal protein S17P	4	0	0	0	0	0	0	0	4	0	3	0	0	0
Xanthobacter sp. 91	A37EDRAFT_0551	LSU ribosomal protein L14P	30	3	1	1	8	1	0	3	0	4	98	22	0	3
Xanthobacter sp. 91	A37EDRAFT_0552	LSU ribosomal protein L24P	2	0	0	0	0	0	1	0	0	1	32	32	0	2
Xanthobacter sp. 91	A37EDRAFT_0553	large subunit ribosomal protein L5	4	0	0	0	1	0	0	0	0	0	197	31	1	4
Xanthobacter sp. 91	A37EDRAFT_0554	SSU ribosomal protein S14P	0	0	0	0	0	0	0	0	0	0	476	97	0	8
Xanthobacter sp. 91	A37EDRAFT_0555	SSU ribosomal protein S8P	1	0	0	0	0	0	0	0	0	1	11	1	0	1
Xanthobacter sp. 91	A37EDRAFT_0556	LSU ribosomal protein L6P	62	3	1	1	18	1	8	0	1	12	41	104	0	6
Xanthobacter sp. 91	A37EDRAFT_0557	LSU ribosomal protein L18P	1	0	0	0	1	0	0	0	0	0	1	0	0	0
Xanthobacter sp. 91	A37EDRAFT_0558	SSU ribosomal protein S5P	455	308	149	39	33	47	100	16	95	365	28	6	0	1
Xanthobacter sp. 91	A37EDRAFT_0559	LSU ribosomal protein L30P	0	0	0	0	0	0	0	0	0	0	300	186	0	17
Xanthobacter sp. 91	A37EDRAFT_0560	LSU ribosomal protein L15P	20	1	0	1	0	0	0	0	0	0	341	292	0	20
Xanthobacter sp. 91	A37EDRAFT_0561	protein translocase subunit secY/sec61 alpha	288	79	38	21	21	14	40	9	19	113	139	72	0	3
Xanthobacter sp. 91	A37EDRAFT_0562	Adenylate kinase	3	0	0	0	0	0	0	0	5	40	317	91	0	3
Xanthobacter sp. 91	A37EDRAFT_0563	hypothetical protein	1	0	0	0	0	0	0	0	0	0	0	0	0	0
Xanthobacter sp. 91	A37EDRAFT_0564	SSU ribosomal protein S13P	105	18	5	2	11	8	7	0	11	38	2601	433	0	55
Xanthobacter sp. 91	A37EDRAFT_0565	SSU ribosomal protein S11P	159	109	49	12	21	26	42	4	76	401	481	87	0	4
Xanthobacter sp. 91	A37EDRAFT_0566	DNA-directed RNA polymerase subunit alpha	0	0	1	0	1	4	0	0	0	0	118	26	0	6
Xanthobacter sp. 91	A37EDRAFT_0567	LSU ribosomal protein L17P	0	0	0	0	1	0	0	0	0	0	6	4	0	0
Xanthobacter sp. 91	A37EDRAFT_0568	Uncharacterized alpha/beta hydrolase domain (DUF2235)	0	0	0	0	0	0	0	0	0	0	0	0	0	0
Xanthobacter sp. 91	A37EDRAFT_0569	Do/DeqQ family serine protease	1	0	0	0	0	0	0	0	1	1	45	66	0	2
Xanthobacter sp. 91	A37EDRAFT_0570	putative ATPase	17	0	0	0	6	0	1	0	0	4	204	177	0	8
Xanthobacter sp. 91	A37EDRAFT_0571	hypothetical protein	0	0	0	0	0	0	0	0	0	0	1	0	0	0
Xanthobacter sp. 91	A37EDRAFT_0572	addiction module toxin, RelE/StbE family	0	0	0	0	0	0	0	0	0	0	0	0	0	0
Xanthobacter sp. 91	A37EDRAFT_0573	camphor resistance protein CrcB	4	1	0	0	0	3	0	0	0	0	0	1	0	0
Xanthobacter sp. 91	A37EDRAFT_0574	D-alanyl-D-alanine carboxypeptidase	18	1	1	0	0	0	4	0	0	6	5	0	0	0
Xanthobacter sp. 91	A37EDRAFT_0575	ribosomal large subunit pseudouridine synthase C (EC 5.4.99.24)	0	0	1	0	0	0	0	0	0	0	18	15	0	0
Xanthobacter sp. 91	A37EDRAFT_0576	hypothetical protein	0	0	0	0	0	0	0	0	0	0	1	1	0	0
Xanthobacter sp. 91	A37EDRAFT_0577	TRAP-type mannitol/chloroaromatic compound transport system, small permease component	0	0	0	0	0	0	0	0	0	0	1	0	0	0
Xanthobacter sp. 91	A37EDRAFT_0578	TRAP transporter, DctM subunit	27	31	7	6	2	0	3	0	0	25	11	7	0	1
Xanthobacter sp. 91	A37EDRAFT_0579	zinc-ribbon domain	0	0	0	0	0	0	0	0	0	0	0	0	0	0
Xanthobacter sp. 91	A37EDRAFT_0580	phosphoglycolate phosphatase	1	0	0	0	1	0	0	1	0	1	295	82	4	8
Xanthobacter sp. 91	A37EDRAFT_0581	Chaperone required for the assembly of the F1-ATPase	12	6	1	0	0	0	0	0	1	8	64	37	0	7
Xanthobacter sp. 91	A37EDRAFT_0582	DNA transformation protein	25	16	6	4	24	30	14	6	16	56	0	0	0	1
Xanthobacter sp. 91	A37EDRAFT_0583	Superfamily II DNA and RNA helicase	13	4	3	0	34	6	11	6	6	5	402	155	0	9
Xanthobacter sp. 91	A37EDRAFT_0584	Predicted arabinose efflux permease, MFS family	11	0	0	1	8	0	1	0	0	1	2	0	0	4
Xanthobacter sp. 91	A37EDRAFT_0585	hypothetical protein	0	0	0	0	0	0	0	0	0	0	1	0	0	0
Xanthobacter sp. 91	A37EDRAFT_0586	DNA topoisomerase IV subunit B	179	42	18	13	17	2	0	0	14	3	201	143	0	7
Xanthobacter sp. 91	A37EDRAFT_0587	exonuclease RecJ (EC 3.1.-.-)	55	13	13	1	8	2	6	1	16	20	377	479	0	49
Xanthobacter sp. 91	A37EDRAFT_0588	Uncharacterized membrane protein YoaK, UPF0700 family	1	0	1	0	8	0	0	0	0	0	0	15	0	0
Xanthobacter sp. 91	A37EDRAFT_0589	hypothetical protein	6	0	0	0	1	0	1	0	0	0	1	24	0	4
Xanthobacter sp. 91	A37EDRAFT_0590	Cellulose biosynthesis protein BcsQ	17	3	1	1	16	1	0	5	1	12	1	22	0	8
Xanthobacter sp. 91	A37EDRAFT_0591	H+/gluconate symporter	3	5	1	2	1	1	1	0	0	8	5	5	0	4
Xanthobacter sp. 91	A37EDRAFT_0592	H+/gluconate symporter	22	22	8	6	0	1	2	1	7	12	127	80	386	6
Xanthobacter sp. 91	A37EDRAFT_0593	transcriptional regulator, ArsR family	0	0	0	0	0	0	0	0	0	0	0	0	0	0
Xanthobacter sp. 91	A37EDRAFT_0594	hypothetical protein	0	0	0	0	0	0	0	0	0	0	1	0	0	0
Xanthobacter sp. 91	A37EDRAFT_0595	N-acetyl-gamma-glutamyl-phosphate reductase	4	1	0	0	18	1	4	1	0	1	6	55	0	0
Xanthobacter sp. 91	A37EDRAFT_0596	fructose-1,6-bisphosphatase II / sedoheptulose-1,7-bisphosphatase	9	0	0	1	1	0	1	1	0	52	1	2	0	1
Xanthobacter sp. 91	A37EDRAFT_0597	homoserine dehydrogenase	1	0	0	0	2	0	0	0	0	0	261	37	0	4
Xanthobacter sp. 91	A37EDRAFT_0598	alanine-synthesizing transaminase	5	0	0	0	9	0	0	0	0	3	7	61	0	0
Xanthobacter sp. 91	A37EDRAFT_0599	hypothetical protein	0	0	0	0	0	0	0	0	0	1	0	0	0	0
Xanthobacter sp. 91	A37EDRAFT_0600	polyhydroxyalkanoate synthase	2	0	0	0	1	0	0	0	0	0	434	444	0	53
Xanthobacter sp. 91	A37EDRAFT_0601	threonine synthase	15	1	0	0	1	2	0	0	4	0	27	24	0	0
Xanthobacter sp. 91	A37EDRAFT_0602	Predicted Zn-dependent peptidase	4	6	0	0	0	0	1	0	6	22	8	1	0	0
Xanthobacter sp. 91	A37EDRAFT_0603	[SSU ribosomal protein S5P]-alanine acetyltransferase (EC 2.3.1.128)	0	6	2	1	4	1	4	1	8	1	0	6	0	1
Xanthobacter sp. 91	A37EDRAFT_0604	alcohol dehydrogenase (cytochrome c)	13	4	0	1	1	0	0	0	0	0	26	29	0	5
Xanthobacter sp. 91	A37EDRAFT_0605	H+-transporting ATPase	16	4	2	1	8	3	4	2	1	2	63	44	0	0
Xanthobacter sp. 91	A37EDRAFT_0606	acetate kinase	14	1	1	1	6	4	0	0	9	22	87	36	0	1
Xanthobacter sp. 91	A37EDRAFT_0607	phosphate acetyltransferase	30	8	2	0	40	1	17	6	18	32	17	7	0	0
Xanthobacter sp. 91	A37EDRAFT_0608	Tellurite resistance protein TerB	7	1	1	4	1	0	0	0	0	5	73	95	0	7
Xanthobacter sp. 91	A37EDRAFT_0609	Protein of unknown function (DUF2778)	4	6	1	1	4	4	1	1	12	16	10	1	0	1
Xanthobacter sp. 91	A37EDRAFT_0610	transcriptional regulator, TetR family	0	0	0	0	1	0	0	0	0	0	2	0	0	0
Xanthobacter sp. 91	A37EDRAFT_0611	carbon-monoxide dehydrogenase medium subunit	0	1	0	0	0	0	0	0	0	0	27	6	0	0
Xanthobacter sp. 91	A37EDRAFT_0612	carbon-monoxide dehydrogenase small subunit	0	0	0	0	0	0	0	0	0	0	103	97	0	12
Xanthobacter sp. 91	A37EDRAFT_0613	carbon-monoxide dehydrogenase large subunit	0	0	0	0	2	0	0	0	6	1	72	50	0	1
Xanthobacter sp. 91	A37EDRAFT_0614	branched-chain amino acid transport system substrate-binding protein	0	0	0	0	0	0	1	0	0	0	4	4	0	0
Xanthobacter sp. 91	A37EDRAFT_0615	amino acid/amide ABC transporter membrane protein 1, HAAT family (TC 3.A.1.4.-)	20	0	4	0	1	1	1	0	24	34	2	18	0	1
Xanthobacter sp. 91	A37EDRAFT_0616	amino acid/amide ABC transporter membrane protein 2, HAAT family (TC 3.A.1.4.-)	14	5	0	1	2	1	1	0	0	11	5	0	0	0
Xanthobacter sp. 91	A37EDRAFT_0617	branched-chain amino acid transport system ATP-binding protein	1	0	0	0	0	0	0	1	0	0	3	2	0	0
Xanthobacter sp. 91	A37EDRAFT_0618	amino acid/amide ABC transporter ATP-binding protein 2, HAAT family (TC 3.A.1.4.-)	10	18	1	1	1	1	0	1	1	7	2	1	0	2
Xanthobacter sp. 91	A37EDRAFT_0619	hypothetical protein	0	0	0	0	0	0	0	0	0	0	0	6	0	14
Xanthobacter sp. 91	A37EDRAFT_0620	arsenate reductase	0	1	0	0	0	0	0	0	0	0	0	0	0	0
Xanthobacter sp. 91	A37EDRAFT_0621	hypothetical protein	6	1	0	0	0	0	0	0	1	0	1	0	0	0
Xanthobacter sp. 91	A37EDRAFT_0622	DNA-binding transcriptional regulator, GntR family	4	0	1	0	1	1	0	0	1	2	0	4	0	0
Xanthobacter sp. 91	A37EDRAFT_0623	S-(hydroxymethyl)glutathione dehydrogenase / alcohol dehydrogenase	0	0	0	0	0	0	0	0	0	1	46	26	0	6
Xanthobacter sp. 91	A37EDRAFT_0624	branched-chain amino acid transport system ATP-binding protein	26	6	1	2	1	0	0	0	4	1	33	6	0	0
Xanthobacter sp. 91	A37EDRAFT_0625	branched-chain amino acid transport system ATP-binding protein	25	6	7	4	6	1	7	0	3	0	0	0	0	0
Xanthobacter sp. 91	A37EDRAFT_0626	amino acid/amide ABC transporter membrane protein 2, HAAT family (TC 3.A.1.4.-)	1	0	0	0	0	0	0	0	0	1	5	0	0	0
Xanthobacter sp. 91	A37EDRAFT_0627	branched-chain amino acid transport system permease protein	3	6	0	1	1	0	0	1	0	2	1	0	0	0
Xanthobacter sp. 91	A37EDRAFT_0628	branched-chain amino acid transport system substrate-binding protein	10	1	0	0	0	0	0	0	4	1	7	22	0	0
Xanthobacter sp. 91	A37EDRAFT_0629	Fatty acid hydroxylase superfamily protein	1	0	0	0	0	0	0	0	0	0	6	3	0	1
Xanthobacter sp. 91	A37EDRAFT_0630	hypothetical protein	0	0	0	0	0	0	0	0	0	0	16	0	0	0
Xanthobacter sp. 91	A37EDRAFT_0631	hypothetical protein	0	0	0	0	0	0	0	0	0	0	0	0	0	0
Xanthobacter sp. 91	A37EDRAFT_0632	Heme-degrading monooxygenase HmoA	30	0	4	0	0	0	0	0	26	0	38	0	0	0
Xanthobacter sp. 91	A37EDRAFT_0633	alpha-methylacyl-CoA racemase	1	1	0	0	0	0	0	1	0	1	59	16	0	1
Xanthobacter sp. 91	A37EDRAFT_0634	hypothetical protein	9	10	1	1	0	1	0	0	8	4	0	4	0	0
Xanthobacter sp. 91	A37EDRAFT_0635	acetyl-CoA C-acetyltransferase	120	19	10	5	2	0	0	0	7	13	13	2	0	0
Xanthobacter sp. 91	A37EDRAFT_0636	NAD(P)-dependent dehydrogenase, short-chain alcohol dehydrogenase family	0	0	0	0	8	0	1	0	11	0	329	2625	0	285
Xanthobacter sp. 91	A37EDRAFT_0637	transcriptional regulator, AraC family	0	0	0	0	4	0	0	0	0	0	1	8	0	0
Xanthobacter sp. 91	A37EDRAFT_0638	phosphatidylserine decarboxylase	24	0	0	4	0	1	0	0	0	0	98	14	0	0
Xanthobacter sp. 91	A37EDRAFT_0639	CDP-diacylglycerol--serine O-phosphatidyltransferase (EC 2.7.8.8)	7	5	0	1	0	0	0	0	0	4	4	1	0	1
Xanthobacter sp. 91	A37EDRAFT_0640	peptide/nickel transport system substrate-binding protein	29	7	0	1	17	6	6	0	0	1	144	114	0	7
Xanthobacter sp. 91	A37EDRAFT_0641	peptide/nickel transport system permease protein	10	6	8	0	1	0	6	0	1	6	0	2	0	0
Xanthobacter sp. 91	A37EDRAFT_0642	peptide/nickel transport system permease protein	1	5	6	0	1	1	4	1	0	6	2	14	0	0
Xanthobacter sp. 91	A37EDRAFT_0643	peptide/nickel transport system ATP-binding protein	6	0	2	0	2	0	0	0	0	0	10	4	0	1
Xanthobacter sp. 91	A37EDRAFT_0644	Protein of unknown function (DUF4089)	0	0	0	0	0	0	1	0	0	4	0	0	0	0
Xanthobacter sp. 91	A37EDRAFT_0645	aspartyl-tRNA(Asn)/glutamyl-tRNA(Gln) amidotransferase subunit A	6	2	2	0	11	6	1	1	4	0	13	5	0	0
Xanthobacter sp. 91	A37EDRAFT_0646	Protein of unknown function (DUF3225)	10	6	1	0	0	8	4	0	0	4	0	0	0	1
Xanthobacter sp. 91	A37EDRAFT_0647	transcriptional regulator, GntR family	0	0	0	0	0	0	0	0	0	0	5	0	0	0
Xanthobacter sp. 91	A37EDRAFT_0648	transcriptional regulator	6	0	0	0	0	1	0	1	0	1	0	0	0	0
Xanthobacter sp. 91	A37EDRAFT_0649	Uncharacterized conserved protein YjiS, DUF1127 family	0	0	0	0	0	0	0	0	0	0	1	0	0	0
Xanthobacter sp. 91	A37EDRAFT_0650	hypothetical protein	24	0	2	0	8	2	0	1	0	9	12	44	0	8
Xanthobacter sp. 91	A37EDRAFT_0651	Kef-type potassium/proton antiporter, CPA2 family	16	2	2	0	0	2	1	1	0	6	7	2	0	1
Xanthobacter sp. 91	A37EDRAFT_0652	Invasion protein IalB, involved in pathogenesis	17	14	1	1	0	0	8	5	2	29	29	4	0	4
Xanthobacter sp. 91	A37EDRAFT_0653	cytochrome c oxidase subunit 2	5	0	1	0	3	0	0	0	0	2	13	9	0	0
Xanthobacter sp. 91	A37EDRAFT_0654	cytochrome c oxidase subunit 1	255	29	24	14	13	0	1	0	3	14	37	102	0	5
Xanthobacter sp. 91	A37EDRAFT_0655	protoheme IX farnesyltransferase	1	1	4	1	0	0	0	0	0	0	5	1	0	0
Xanthobacter sp. 91	A37EDRAFT_0656	hypothetical protein	0	0	0	0	0	0	0	0	0	0	757	128	0	11
Xanthobacter sp. 91	A37EDRAFT_0657	cytochrome c oxidase assembly protein subunit 11	28	1	2	1	0	0	0	0	0	0	6	10	0	1
Xanthobacter sp. 91	A37EDRAFT_0658	cytochrome c oxidase subunit 3	1	0	0	0	0	0	0	0	0	0	1177	102	0	6
Xanthobacter sp. 91	A37EDRAFT_0659	Uncharacterized conserved protein, DUF983 family	0	0	0	0	0	0	0	0	0	0	0	1	0	0
Xanthobacter sp. 91	A37EDRAFT_0660	surfeit locus 1 family protein	7	0	0	7	0	0	0	0	0	0	2	2	0	0
Xanthobacter sp. 91	A37EDRAFT_0661	outer membrane protein	1	0	0	0	0	0	0	0	0	0	6	0	0	0
Xanthobacter sp. 91	A37EDRAFT_0662	hypothetical protein	0	0	0	0	1	0	0	0	0	0	4	1	0	0
Xanthobacter sp. 91	A37EDRAFT_0663	MoxR-like ATPase	17	1	1	0	3	0	0	0	7	5	30	65	0	4
Xanthobacter sp. 91	A37EDRAFT_0664	transcriptional regulator, TraR/DksA family	1	1	0	1	11	4	0	0	0	1	10	25	0	0
Xanthobacter sp. 91	A37EDRAFT_0665	Flagellar biosynthesis protein, FliO	96	12	12	7	6	2	8	0	4	14	61	27	0	0
Xanthobacter sp. 91	A37EDRAFT_0666	two-component system, cell cycle sensor histidine kinase and response regulator CckA	8	0	1	1	30	0	4	1	1	4	5	22	0	6
Xanthobacter sp. 91	A37EDRAFT_0667	Protein of unknown function (DUF3300)	10	9	2	0	30	2	10	1	10	115	2	23	0	5
Xanthobacter sp. 91	A37EDRAFT_0668	NADH dehydrogenase subunit A	1	0	0	0	0	0	0	0	0	0	4	13	0	2
Xanthobacter sp. 91	A37EDRAFT_0669	NADH dehydrogenase subunit B	16	8	4	4	13	1	1	0	11	9	50	10	0	4
Xanthobacter sp. 91	A37EDRAFT_0670	NADH dehydrogenase subunit C	2	4	0	0	4	0	1	0	0	5	1	1	0	0
Xanthobacter sp. 91	A37EDRAFT_0671	NADH dehydrogenase subunit D	35	20	1	1	4	4	7	0	1	9	118	41	0	10
Xanthobacter sp. 91	A37EDRAFT_0672	NADH dehydrogenase subunit E	0	0	0	0	0	0	0	0	0	1	48	11	0	3
Xanthobacter sp. 91	A37EDRAFT_0673	NADH dehydrogenase subunit F	14	1	14	4	8	2	0	0	0	7	27	11	0	4
Xanthobacter sp. 91	A37EDRAFT_0674	NADH dehydrogenase subunit G	10	0	1	0	31	8	1	0	1	9	12	53	0	1
Xanthobacter sp. 91	A37EDRAFT_0675	NADH dehydrogenase subunit H	10	0	0	0	0	0	2	0	0	0	158	65	3	6
Xanthobacter sp. 91	A37EDRAFT_0676	NADH dehydrogenase subunit I	0	0	0	0	0	0	0	0	0	0	0	1	0	1
Xanthobacter sp. 91	A37EDRAFT_0677	NADH dehydrogenase subunit J	16	8	0	0	0	0	0	0	0	6	126	28	0	5
Xanthobacter sp. 91	A37EDRAFT_0678	NADH dehydrogenase subunit K	0	0	0	0	0	0	0	0	0	0	82	26	0	6
Xanthobacter sp. 91	A37EDRAFT_0679	NADH dehydrogenase subunit L	22	6	0	1	4	0	1	0	0	1	673	266	572	37
Xanthobacter sp. 91	A37EDRAFT_0680	NADH dehydrogenase subunit M	9	5	1	0	8	9	7	0	0	2	17	43	0	15
Xanthobacter sp. 91	A37EDRAFT_0681	NADH dehydrogenase subunit N	4	1	0	0	4	1	0	4	4	1	106	146	0	12
Xanthobacter sp. 91	A37EDRAFT_0682	BirA family transcriptional regulator, biotin operon repressor / biotin-[acetyl-CoA-carboxylase] ligase	5	0	0	0	0	0	0	0	0	0	16	13	0	1
Xanthobacter sp. 91	A37EDRAFT_0683	ribonuclease J	47	2	2	0	0	0	0	0	4	0	9	8	0	0
Xanthobacter sp. 91	A37EDRAFT_0684	methylmalonyl-CoA epimerase /ethylmalonyl-CoA epimerase	0	0	0	0	0	0	0	0	0	0	112	73	0	8
Xanthobacter sp. 91	A37EDRAFT_0685	Predicted secreted protein	0	0	0	0	0	0	0	0	0	0	0	6	0	0
Xanthobacter sp. 91	A37EDRAFT_0686	PAS domain S-box-containing protein/diguanylate cyclase (GGDEF) domain-containing protein	181	26	20	6	26	3	0	1	27	6	148	89	0	2
Xanthobacter sp. 91	A37EDRAFT_0687	iron-sulfur cluster assembly protein	0	0	0	0	0	0	0	0	0	0	6	5	62	0
Xanthobacter sp. 91	A37EDRAFT_0688	transmembrane protein	12	4	1	0	0	1	0	0	0	0	13	1	0	1
Xanthobacter sp. 91	A37EDRAFT_0690	Predicted branched-chain amino acid permease (azaleucine resistance)	1	0	0	0	0	0	0	0	0	0	1	1	0	0
Xanthobacter sp. 91	A37EDRAFT_0691	Branched-chain amino acid transport protein (AzlD)	0	1	0	0	1	0	4	0	0	1	8	0	0	0
Xanthobacter sp. 91	A37EDRAFT_0693	diguanylate cyclase (GGDEF) domain-containing protein	72	7	0	1	6	2	4	6	6	9	14	22	0	10
Xanthobacter sp. 91	A37EDRAFT_0694	Conserved protein containing a Zn-ribbon-like motif, possibly RNA-binding	4	0	0	0	4	0	0	0	0	0	0	4	0	0
Xanthobacter sp. 91	A37EDRAFT_0695	Pimeloyl-ACP methyl ester carboxylesterase	0	6	0	0	1	0	0	0	0	4	2	7	0	0
Xanthobacter sp. 91	A37EDRAFT_0696	Pimeloyl-ACP methyl ester carboxylesterase	0	0	1	0	1	0	0	0	0	0	0	1	0	0
Xanthobacter sp. 91	A37EDRAFT_0697	hypothetical protein	0	0	0	0	0	0	0	0	0	1	0	6	0	0
Xanthobacter sp. 91	A37EDRAFT_0698	RNA polymerase sigma-70 factor, ECF subfamily	4	1	0	0	0	0	0	1	0	0	0	0	0	0
Xanthobacter sp. 91	A37EDRAFT_0699	hypothetical protein	0	0	0	0	1	0	0	0	0	0	0	0	0	0
Xanthobacter sp. 91	A37EDRAFT_0700	hypothetical protein	51	6	5	2	2	6	1	0	5	8	14	29	0	1
Xanthobacter sp. 91	A37EDRAFT_0701	sulfoxide reductase catalytic subunit YedY	0	0	0	0	1	0	1	0	0	0	2	5	0	0
Xanthobacter sp. 91	A37EDRAFT_0702	Thiosulfate reductase cytochrome b subunit	11	0	0	0	1	1	0	0	0	0	82	258	0	35
Xanthobacter sp. 91	A37EDRAFT_0703	PRC-barrel domain-containing protein	0	0	0	0	0	0	0	0	0	0	6	0	0	0
Xanthobacter sp. 91	A37EDRAFT_0704	5'-methylthioribose kinase	143	19	6	0	0	0	0	0	6	0	10	20	0	9
Xanthobacter sp. 91	A37EDRAFT_0705	Uridine phosphorylase	0	0	0	0	0	0	0	0	1	0	1	1	0	0
Xanthobacter sp. 91	A37EDRAFT_0706	Glycosyltransferase involved in cell wall bisynthesis	38	4	14	8	0	2	0	0	0	1	12	12	0	0
Xanthobacter sp. 91	A37EDRAFT_0707	Radical SAM superfamily enzyme, MoaA/NifB/PqqE/SkfB family	2	0	0	0	0	0	0	0	0	0	0	9	0	0
Xanthobacter sp. 91	A37EDRAFT_0708	hypothetical protein	20	1	0	0	1	1	1	0	1	1	1	13	0	5
Xanthobacter sp. 91	A37EDRAFT_0709	hypothetical protein	1	0	0	0	4	0	1	0	0	0	9	16	0	0
Xanthobacter sp. 91	A37EDRAFT_0710	uncharacterized peroxidase-related enzyme	1	0	1	0	1	0	0	0	1	0	0	0	0	0
Xanthobacter sp. 91	A37EDRAFT_0711	transcriptional regulator, LysR family	0	1	1	0	0	0	0	0	1	0	1	1	0	1
Xanthobacter sp. 91	A37EDRAFT_0712	Calcineurin-like phosphoesterase	0	0	0	0	0	0	0	0	0	0	0	0	0	0
Xanthobacter sp. 91	A37EDRAFT_0713	Plastocyanin	0	0	0	0	0	0	0	0	0	0	0	0	0	0
Xanthobacter sp. 91	A37EDRAFT_0714	RNA polymerase sigma-70 factor, ECF subfamily	4	1	4	1	6	0	1	0	0	0	7	14	0	0
Xanthobacter sp. 91	A37EDRAFT_0715	Transmembrane transcriptional regulator (anti-sigma factor RsiW)	0	0	0	0	0	0	0	0	0	1	2	0	0	0
Xanthobacter sp. 91	A37EDRAFT_0716	transcriptional regulator, TetR family	0	0	0	0	1	0	0	0	0	1	1	1	0	0
Xanthobacter sp. 91	A37EDRAFT_0717	glutathione S-transferase	0	1	0	0	1	0	0	0	0	0	637	421	0	64
Xanthobacter sp. 91	A37EDRAFT_0718	glutathione S-transferase	0	0	0	0	0	0	0	0	0	4	4	0	0	0
Xanthobacter sp. 91	A37EDRAFT_0719	Short-chain dehydrogenase	16	4	0	0	2	1	0	0	0	0	1	2	0	0
Xanthobacter sp. 91	A37EDRAFT_0720	RecA protein	17	4	7	7	0	0	0	0	2	0	66	19	0	4
Xanthobacter sp. 91	A37EDRAFT_0721	alanyl-tRNA synthetase	243	55	29	6	4	7	17	1	49	57	382	259	0	25
Xanthobacter sp. 91	A37EDRAFT_0722	Kef-type potassium/proton antiporter, CPA2 family	14	1	0	1	1	0	1	0	1	2	31	29	0	0
Xanthobacter sp. 91	A37EDRAFT_0723	voltage-gated potassium channel	0	0	0	0	0	0	0	0	0	0	6	1	0	0
Xanthobacter sp. 91	A37EDRAFT_0724	isocitrate dehydrogenase (NADP)	1	1	1	0	1	0	0	0	0	2	1791	294	0	32
Xanthobacter sp. 91	A37EDRAFT_0725	tRNA/rRNA methyltransferase	104	44	18	9	6	10	10	8	1	40	3	0	0	0
Xanthobacter sp. 91	A37EDRAFT_0726	L-glutamine synthetase (EC 6.3.1.2)	7	6	0	0	5	1	2	0	0	4	780	55	0	4
Xanthobacter sp. 91	A37EDRAFT_0727	nitrogen regulatory protein P-II family	0	0	0	0	0	0	0	0	0	0	26	0	0	0
Xanthobacter sp. 91	A37EDRAFT_0728	yjeF C-terminal region, hydroxyethylthiazole kinase-related/yjeF N-terminal region	18	4	1	0	22	4	6	10	0	0	18	9	0	12
Xanthobacter sp. 91	A37EDRAFT_0729	Multicopper oxidase with three cupredoxin domains (includes cell division protein FtsP and spore coat protein CotA)	1	2	0	0	0	0	0	0	0	1	3	0	0	0
Xanthobacter sp. 91	A37EDRAFT_0731	trigger factor	61	21	7	8	22	0	4	5	8	16	7	42	0	13
Xanthobacter sp. 91	A37EDRAFT_0732	ATP-dependent Clp protease proteolytic subunit ClpP (EC 3.4.21.92)	1	0	0	0	0	0	0	0	0	0	32	14	0	0
Xanthobacter sp. 91	A37EDRAFT_0733	ATP-dependent Clp protease ATP-binding subunit ClpX (EC 3.4.21.92)	11	0	1	0	3	0	0	0	1	1	129	85	0	4
Xanthobacter sp. 91	A37EDRAFT_0734	ATP-dependent proteinase. Serine peptidase. MEROPS family S16	92	53	15	3	113	5	31	3	17	157	384	638	1	101
Xanthobacter sp. 91	A37EDRAFT_0735	DNA-binding protein HU-beta	0	0	0	0	0	0	0	0	0	0	0	0	0	0
Xanthobacter sp. 91	A37EDRAFT_0738	PAS domain S-box-containing protein/diguanylate cyclase (GGDEF) domain-containing protein	36	9	7	6	3	6	4	7	13	88	29	6	0	0
Xanthobacter sp. 91	A37EDRAFT_0739	Dolichyl-phosphate-mannose-protein mannosyltransferase	8	0	0	0	3	0	0	0	6	0	2	1	0	0
Xanthobacter sp. 91	A37EDRAFT_0740	dolichol-phosphate mannosyltransferase	1	1	0	0	0	0	0	0	1	1	6	1	0	0
Xanthobacter sp. 91	A37EDRAFT_0741	acetyl-CoA synthetase	12	0	0	0	10	0	0	0	0	10	64	42	110	9
Xanthobacter sp. 91	A37EDRAFT_0742	D-fructose 1,6-bisphosphatase (EC 3.1.3.11)	35	41	18	4	14	4	6	12	10	65	105	1	0	0
Xanthobacter sp. 91	A37EDRAFT_0743	dihydroneopterin aldolase	0	0	0	0	0	0	0	0	0	0	0	0	0	0
Xanthobacter sp. 91	A37EDRAFT_0744	Predicted ATP-dependent carboligase, ATP-grasp superfamily	1	0	1	0	4	0	0	0	0	0	0	1	0	0
Xanthobacter sp. 91	A37EDRAFT_0745	phosphoribosylformimino-5-aminoimidazole carboxamide ribotide isomerase	1	2	0	0	0	0	0	0	0	1	2	5	0	0
Xanthobacter sp. 91	A37EDRAFT_0746	outer membrane autotransporter barrel domain-containing protein	100	24	12	2	27	2	0	1	14	10	97	144	0	30
Xanthobacter sp. 91	A37EDRAFT_0747	triphosphoribosyl-dephospho-CoA synthase	0	0	0	0	0	0	0	0	0	1	65	38	0	2
Xanthobacter sp. 91	A37EDRAFT_0748	hypothetical protein	13	0	0	0	1	0	1	0	0	6	10	4	0	1
Xanthobacter sp. 91	A37EDRAFT_0749	beta-RFAP synthase	13	0	0	0	4	0	0	0	0	0	132	5	6	0
Xanthobacter sp. 91	A37EDRAFT_0750	histidine triad (HIT) family protein	4	0	0	4	0	0	0	0	0	0	8	0	0	0
Xanthobacter sp. 91	A37EDRAFT_0751	phosphate ABC transporter ATP-binding protein, PhoT family	12	0	1	0	4	1	1	1	6	13	61	35	0	5
Xanthobacter sp. 91	A37EDRAFT_0752	Transglutaminase-like enzyme, putative cysteine protease	14	1	0	0	6	0	0	0	1	0	123	196	0	11
Xanthobacter sp. 91	A37EDRAFT_0753	Uncharacterized conserved protein, Alpha-E superfamily	0	0	0	0	0	0	0	0	0	0	29	1	0	1
Xanthobacter sp. 91	A37EDRAFT_0754	Uncharacterized conserved protein, circularly permuted ATPgrasp superfamily	37	36	16	2	46	8	15	23	30	89	737	137	0	6
Xanthobacter sp. 91	A37EDRAFT_0755	molybdenum cofactor synthesis domain-containing protein	4	0	0	0	0	0	0	0	1	0	1	0	0	0
Xanthobacter sp. 91	A37EDRAFT_0756	UDP-glucuronate 4-epimerase	34	8	2	0	1	0	0	0	3	1	2	1	0	1
Xanthobacter sp. 91	A37EDRAFT_0757	undecaprenyl-phosphate galactose phosphotransferase	4	2	0	0	1	1	0	1	0	6	1	4	0	0
Xanthobacter sp. 91	A37EDRAFT_0758	Permease of the drug/metabolite transporter (DMT) superfamily	0	0	0	0	2	1	0	0	0	4	1	1	0	0
Xanthobacter sp. 91	A37EDRAFT_0759	hypothetical protein	4	0	0	0	1	0	0	0	0	0	13	0	0	0
Xanthobacter sp. 91	A37EDRAFT_0760	succinoglycan biosynthesis transport protein ExoP	6	1	0	0	1	0	0	0	0	1	98	60	0	1
Xanthobacter sp. 91	A37EDRAFT_0761	hypothetical protein	37	4	4	1	0	0	0	0	0	1	394	71	0	8
Xanthobacter sp. 91	A37EDRAFT_0762	O-antigen ligase like membrane protein	4	1	4	0	4	0	0	0	0	0	17	18	0	1
Xanthobacter sp. 91	A37EDRAFT_0763	Lysophospholipase L1	0	0	0	0	0	0	0	0	0	0	1	0	0	0
Xanthobacter sp. 91	A37EDRAFT_0764	ferredoxin--NADP+ reductase	0	0	0	0	0	0	0	0	1	0	2	0	0	1
Xanthobacter sp. 91	A37EDRAFT_0765	glucose-1-phosphate thymidylyltransferase	0	0	0	1	0	0	0	0	0	1	574	63	0	11
Xanthobacter sp. 91	A37EDRAFT_0766	dTDP-4-dehydrorhamnose reductase	30	2	8	0	0	6	1	1	4	2	6	1	0	0
Xanthobacter sp. 91	A37EDRAFT_0767	dTDP-glucose 4,6-dehydratase	2	0	0	0	1	0	0	0	0	0	1	0	0	0
Xanthobacter sp. 91	A37EDRAFT_0768	dTDP-4-dehydrorhamnose 3,5-epimerase	4	1	0	0	4	0	0	0	4	10	1	0	0	0
Xanthobacter sp. 91	A37EDRAFT_0769	mannose-6-phosphate isomerase	1	1	1	0	11	1	0	0	1	5	23	4	0	0
Xanthobacter sp. 91	A37EDRAFT_0770	mannose-1-phosphate guanylyltransferase (GDP) (EC 2.7.7.22)/mannose-6-phosphate isomerase, type 2 (EC 5.3.1.8)	16	1	0	1	6	1	0	0	4	4	7	17	0	0
Xanthobacter sp. 91	A37EDRAFT_0771	UDP-glucose dehydrogenase	7	0	4	6	6	0	5	0	0	14	15	34	0	0
Xanthobacter sp. 91	A37EDRAFT_0772	GDPmannose 4,6-dehydratase	40	7	0	0	8	5	0	0	0	0	29	71	0	0
Xanthobacter sp. 91	A37EDRAFT_0773	GDP-L-fucose synthase	0	0	0	0	0	0	0	0	0	0	1	2	0	0
Xanthobacter sp. 91	A37EDRAFT_0774	colanic acid biosynthesis glycosyl transferase WcaI	0	0	0	0	5	0	0	0	0	0	1	8	0	0
Xanthobacter sp. 91	A37EDRAFT_0775	hypothetical protein	2	0	0	0	3	0	4	0	0	0	9	0	0	0
Xanthobacter sp. 91	A37EDRAFT_0776	hypothetical protein	4	4	1	0	0	0	0	0	0	0	253	76	0	5
Xanthobacter sp. 91	A37EDRAFT_0777	D-beta-D-heptose 7-phosphate kinase / D-beta-D-heptose 1-phosphate adenosyltransferase	7	3	1	0	10	1	1	8	9	30	119	32	0	6
Xanthobacter sp. 91	A37EDRAFT_0778	ADP-heptose:LPS heptosyltransferase	0	0	0	0	0	0	0	0	0	0	1	1	0	0
Xanthobacter sp. 91	A37EDRAFT_0779	Membrane protein involved in the export of O-antigen and teichoic acid	12	10	0	1	0	0	5	0	1	2	2	0	0	0
Xanthobacter sp. 91	A37EDRAFT_0780	Glycosyltransferase involved in cell wall bisynthesis	0	0	0	0	0	0	0	0	0	0	0	0	0	0
Xanthobacter sp. 91	A37EDRAFT_0781	disulfide bond formation protein DsbB	0	0	0	0	4	0	0	1	0	1	1	1	0	0
Xanthobacter sp. 91	A37EDRAFT_0782	Fur family transcriptional regulator, iron response regulator	0	0	0	0	0	1	2	0	0	0	1	4	0	0
Xanthobacter sp. 91	A37EDRAFT_0783	Protein of unknown function (DUF2794)	0	0	0	0	1	0	0	0	0	0	0	1	0	0
Xanthobacter sp. 91	A37EDRAFT_0784	hypothetical protein	7	4	1	0	1	1	1	1	0	6	254	263	0	53
Xanthobacter sp. 91	A37EDRAFT_0785	aconitase	59	4	4	0	25	7	2	4	3	10	85	87	0	13
Xanthobacter sp. 91	A37EDRAFT_0786	heme exporter protein A	0	0	0	0	0	0	1	0	0	0	14	4	0	1
Xanthobacter sp. 91	A37EDRAFT_0787	heme exporter protein B	0	1	0	0	0	0	0	0	0	0	96	49	0	0
Xanthobacter sp. 91	A37EDRAFT_0788	molybdate transport system regulatory protein	0	0	0	0	0	0	0	0	0	0	7	1	0	1
Xanthobacter sp. 91	A37EDRAFT_0789	DNA-binding transcriptional regulator, LysR family	1	0	0	0	0	0	0	0	0	0	30	10	0	1
Xanthobacter sp. 91	A37EDRAFT_0790	formate dehydrogenase	0	4	0	0	0	0	0	0	0	0	806	555	186	103
Xanthobacter sp. 91	A37EDRAFT_0791	HPP family protein	4	0	0	0	0	0	0	0	0	4	2	0	0	0
Xanthobacter sp. 91	A37EDRAFT_0792	hypothetical protein	0	0	0	0	1	0	0	0	1	0	1	6	0	0
Xanthobacter sp. 91	A37EDRAFT_0793	transcriptional regulator, TetR family	0	0	0	0	0	1	0	0	0	0	107	30	0	4
Xanthobacter sp. 91	A37EDRAFT_0794	protein of unknown function (DUF4336)	0	0	0	0	0	0	0	0	0	1	0	0	0	0
Xanthobacter sp. 91	A37EDRAFT_0795	glutamate racemase	4	0	0	0	0	0	0	1	0	0	1	0	0	0
Xanthobacter sp. 91	A37EDRAFT_0796	lytic murein transglycosylase	42	13	1	2	0	0	0	0	1	13	0	2	0	0
Xanthobacter sp. 91	A37EDRAFT_0797	LSU ribosomal protein L33P	0	0	0	0	0	0	0	0	0	0	32	0	0	0
Xanthobacter sp. 91	A37EDRAFT_0798	Cyanate permease	1	0	0	0	2	1	0	0	0	0	3	35	0	4
Xanthobacter sp. 91	A37EDRAFT_0799	NUDIX domain-containing protein	0	0	0	0	0	0	0	0	0	0	19	21	0	0
Xanthobacter sp. 91	A37EDRAFT_0800	Uncharacterized conserved protein, DUF983 family	13	16	2	6	1	4	12	4	10	0	3	0	0	0
Xanthobacter sp. 91	A37EDRAFT_0801	RNAse R (EC 3.1.-.-)	74	17	8	5	20	4	11	4	10	24	294	293	0	21
Xanthobacter sp. 91	A37EDRAFT_0802	bile acid:Na+ symporter, BASS family	55	20	6	12	6	6	25	1	4	48	18	43	0	1
Xanthobacter sp. 91	A37EDRAFT_0803	adenylosuccinate lyase	3	0	0	0	1	0	1	1	0	0	8	29	0	1
Xanthobacter sp. 91	A37EDRAFT_0804	threonine dehydratase	0	2	1	0	4	2	0	0	1	4	26	11	0	0
Xanthobacter sp. 91	A37EDRAFT_0805	porphobilinogen synthase	0	0	0	0	0	0	0	0	0	0	165	244	146	20
Xanthobacter sp. 91	A37EDRAFT_0806	enoyl-CoA hydratase	15	4	4	0	8	8	0	1	1	25	7	3	0	0
Xanthobacter sp. 91	A37EDRAFT_0807	hypothetical protein	1	0	0	0	6	6	1	0	0	0	1	3	0	0
Xanthobacter sp. 91	A37EDRAFT_0808	Predicted O-methyltransferase YrrM	0	0	0	0	0	0	0	0	0	0	0	0	0	0
Xanthobacter sp. 91	A37EDRAFT_0809	hypothetical protein	1	1	0	0	0	0	0	0	0	0	0	1	0	0
Xanthobacter sp. 91	A37EDRAFT_0810	Short-chain dehydrogenase	20	0	0	4	0	1	1	0	1	0	55	62	0	2
Xanthobacter sp. 91	A37EDRAFT_0811	toluene 4-monooxygenase protein C (EC 1.14.13.-)	0	0	0	0	0	0	0	0	0	0	0	0	0	0
Xanthobacter sp. 91	A37EDRAFT_0812	indole-3-glycerol phosphate synthase	20	1	5	4	22	1	1	1	10	5	10	79	0	6
Xanthobacter sp. 91	A37EDRAFT_0813	putative regulatory protein, FmdB family	0	1	0	0	0	0	0	0	0	0	0	4	0	0
Xanthobacter sp. 91	A37EDRAFT_0814	AAA ATPase domain-containing protein	0	0	0	0	0	0	0	0	0	0	5	0	0	1
Xanthobacter sp. 91	A37EDRAFT_0815	anti-anti-sigma factor	6	0	4	0	0	0	0	0	0	0	48	6	0	1
Xanthobacter sp. 91	A37EDRAFT_0816	diguanylate cyclase (GGDEF) domain-containing protein	88	96	35	14	20	12	34	8	48	107	30	22	1	0
Xanthobacter sp. 91	A37EDRAFT_0817	methenyltetrahydrofolate cyclohydrolase	21	8	10	4	4	5	9	1	2	14	8	0	0	1
Xanthobacter sp. 91	A37EDRAFT_0818	hypothetical protein	16	1	0	0	0	0	0	0	0	0	24	36	0	4
Xanthobacter sp. 91	A37EDRAFT_0819	monothiol glutaredoxin	4	0	0	0	1	0	0	0	0	0	39	117	0	28
Xanthobacter sp. 91	A37EDRAFT_0820	transcriptional regulator, BolA protein family	4	0	0	0	3	0	0	0	0	0	1	8	0	8
Xanthobacter sp. 91	A37EDRAFT_0821	phosphoribosylformylglycinamidine synthase subunit II	4	0	4	0	5	0	0	0	0	2	50	126	0	1
Xanthobacter sp. 91	A37EDRAFT_0822	phosphoribosylformylglycinamidine synthase subunit I	0	0	0	0	0	0	0	0	0	0	5	3	0	0
Xanthobacter sp. 91	A37EDRAFT_0823	hypothetical protein	0	0	0	0	0	0	0	0	0	0	0	0	0	0
Xanthobacter sp. 91	A37EDRAFT_0824	phosphoribosylformylglycinamidine synthase	0	0	0	0	0	0	0	0	0	0	20	14	0	0
Xanthobacter sp. 91	A37EDRAFT_0825	phosphoribosylaminoimidazole-succinocarboxamide synthase	0	0	0	0	0	0	0	0	0	0	1	0	0	1
Xanthobacter sp. 91	A37EDRAFT_0826	hypothetical protein	0	0	0	0	0	0	0	0	0	0	1	1	0	0
Xanthobacter sp. 91	A37EDRAFT_0827	SSU ribosomal protein S4P	278	23	8	1	1	0	0	0	9	1	11	6	0	0
Xanthobacter sp. 91	A37EDRAFT_0828	Putative Mn2+ efflux pump MntP	0	1	1	0	1	0	4	0	6	6	40	26	0	4
Xanthobacter sp. 91	A37EDRAFT_0829	GMP synthase - Glutamine amidotransferase	14	0	1	1	4	0	4	0	4	10	4	1	0	0
Xanthobacter sp. 91	A37EDRAFT_0830	SSU ribosomal protein S12P methylthiotransferase (EC 2.-.-.-)	32	14	10	2	17	0	6	0	11	12	4	12	0	0
Xanthobacter sp. 91	A37EDRAFT_0831	tyrosyl-tRNA synthetase	11	1	1	0	6	1	0	1	0	16	13	8	0	5
Xanthobacter sp. 91	A37EDRAFT_0832	anhydro-N-acetylmuramic acid kinase	51	8	1	1	1	0	4	0	0	0	136	30	0	5
Xanthobacter sp. 91	A37EDRAFT_0833	hypothetical protein	0	0	0	0	0	0	0	0	0	0	15	1	0	0
Xanthobacter sp. 91	A37EDRAFT_0834	cysteine desulfurase	8	0	1	1	1	1	1	4	1	10	11	10	0	1
Xanthobacter sp. 91	A37EDRAFT_0835	Iron-regulated ABC transporter membrane component SufB	1	0	0	0	2	0	2	0	0	0	45	47	0	2
Xanthobacter sp. 91	A37EDRAFT_0836	Fe-S cluster assembly ATP-binding protein	0	0	0	0	1	0	0	0	0	1	19	9	0	0
Xanthobacter sp. 91	A37EDRAFT_0837	Iron-regulated ABC transporter permease protein SufD	38	1	0	5	8	0	1	0	9	0	21	118	0	15
Xanthobacter sp. 91	A37EDRAFT_0838	cysteine desulfurase	155	8	5	7	11	6	1	0	9	6	26	14	0	1
Xanthobacter sp. 91	A37EDRAFT_0839	FeS assembly SUF system protein	0	0	0	0	0	0	0	0	0	0	0	5	0	1
Xanthobacter sp. 91	A37EDRAFT_0840	Glyoxalase-like domain-containing protein	0	0	0	0	0	0	0	0	0	0	0	0	0	0
Xanthobacter sp. 91	A37EDRAFT_0841	prolyl-tRNA synthetase	11	4	0	0	4	4	1	4	0	1	905	195	0	23
Xanthobacter sp. 91	A37EDRAFT_0842	lipoprotein-releasing system permease protein	0	1	1	0	0	1	0	0	0	5	119	47	0	3
Xanthobacter sp. 91	A37EDRAFT_0843	lipoprotein-releasing system ATP-binding protein	1	0	1	1	0	0	0	0	0	1	1	3	0	0
Xanthobacter sp. 91	A37EDRAFT_0844	Uncharacterized SAM-binding protein YcdF, DUF218 family	15	7	1	1	1	6	0	0	4	0	0	0	0	0
Xanthobacter sp. 91	A37EDRAFT_0845	Protein of unknown function (DUF3253)	0	0	0	0	0	0	0	0	0	0	2	0	0	0
Xanthobacter sp. 91	A37EDRAFT_0846	hypothetical protein	0	0	0	0	0	0	0	0	0	0	0	0	0	0
Xanthobacter sp. 91	A37EDRAFT_0847	hypothetical protein	0	0	0	0	0	0	0	0	0	0	89	125	0	5
Xanthobacter sp. 91	A37EDRAFT_0848	hypothetical protein	24	12	4	1	1	0	6	0	8	18	1	1	0	0
Xanthobacter sp. 91	A37EDRAFT_0849	hypothetical protein	10	0	1	0	0	0	1	0	1	1	406	47	0	4
Xanthobacter sp. 91	A37EDRAFT_0850	transcriptional regulator, XRE family with cupin sensor	12	12	1	0	4	0	8	4	4	22	326	78	0	13
Xanthobacter sp. 91	A37EDRAFT_0851	hydroxymethylpyrimidine kinase	0	0	0	0	0	0	1	0	1	4	1	1	0	5
Xanthobacter sp. 91	A37EDRAFT_0852	transcriptional regulator, AsnC family	0	1	0	0	0	0	0	0	0	0	0	0	0	0
Xanthobacter sp. 91	A37EDRAFT_0853	Hemin uptake protein hemP	0	0	0	0	0	0	0	0	0	0	1	0	0	0
Xanthobacter sp. 91	A37EDRAFT_0854	4-amino-4-deoxy-L-arabinose transferase	120	14	25	0	1	0	0	0	2	1	69	30	0	0
Xanthobacter sp. 91	A37EDRAFT_0855	undecaprenyl-diphosphatase	22	2	1	0	10	1	16	0	1	7	31	33	0	0
Xanthobacter sp. 91	A37EDRAFT_0856	Glycosyltransferase involved in cell wall bisynthesis	0	0	0	0	0	0	0	0	0	0	1	1	0	0
Xanthobacter sp. 91	A37EDRAFT_0857	Uncharacterized N-terminal domain of lipid-A-disaccharide synthase	16	4	1	0	0	0	0	0	0	0	4	1	0	0
Xanthobacter sp. 91	A37EDRAFT_0858	amino acid ABC transporter ATP-binding protein, PAAT family	4	0	0	0	1	2	0	0	0	1	3	0	0	0
Xanthobacter sp. 91	A37EDRAFT_0859	amino acid ABC transporter membrane protein 2, PAAT family	0	1	0	0	1	1	0	0	0	0	2	8	0	0
Xanthobacter sp. 91	A37EDRAFT_0860	amino acid ABC transporter membrane protein 1, PAAT family	12	0	0	0	0	0	0	0	0	6	95	94	0	8
Xanthobacter sp. 91	A37EDRAFT_0861	amino acid ABC transporter substrate-binding protein, PAAT family	0	10	0	0	0	0	0	0	0	0	9	5	0	1
Xanthobacter sp. 91	A37EDRAFT_0862	cystathionine beta-lyase (EC 4.4.1.8)	5	0	1	0	3	0	1	0	0	0	28	9	0	1
Xanthobacter sp. 91	A37EDRAFT_0863	hypothetical protein	0	0	0	0	0	0	0	0	0	0	0	0	0	0
Xanthobacter sp. 91	A37EDRAFT_0864	pantothenate synthetase (EC 6.3.2.1)	0	0	0	0	0	0	0	0	0	2	1	1	0	0
Xanthobacter sp. 91	A37EDRAFT_0865	von Willebrand factor type A domain-containing protein	1	0	0	0	0	0	1	0	0	0	1	1	0	0
Xanthobacter sp. 91	A37EDRAFT_0866	DnaJ domain-containing protein	12	4	0	0	0	0	0	0	0	0	45	64	0	6
Xanthobacter sp. 91	A37EDRAFT_0867	D-alanyl-D-alanine carboxypeptidase	77	19	8	1	15	5	8	1	0	1	1977	538	0	34
Xanthobacter sp. 91	A37EDRAFT_0868	Phasin protein	0	0	0	0	0	0	0	0	0	0	19	0	0	0
Xanthobacter sp. 91	A37EDRAFT_0869	ATP-dependent Clp protease adaptor protein ClpS	50	16	4	10	69	7	12	12	16	82	735	861	0	128
Xanthobacter sp. 91	A37EDRAFT_0870	ATP-dependent Clp protease ATP-binding subunit ClpA	21	3	1	0	19	3	1	1	9	19	898	770	213	103
Xanthobacter sp. 91	A37EDRAFT_0871	beta-carotene 3-hydroxylase	10	0	1	1	0	1	0	0	1	0	3	0	0	0
Xanthobacter sp. 91	A37EDRAFT_0872	4a-hydroxytetrahydrobiopterin dehydratase	0	0	0	0	0	0	0	0	0	0	1	0	0	1
Xanthobacter sp. 91	A37EDRAFT_0873	acetylornithine/N-succinyldiaminopimelate aminotransferase	55	5	1	0	14	0	0	0	4	1	29	0	0	1
Xanthobacter sp. 91	A37EDRAFT_0874	Uncharacterized protein, UPF0264 family	0	1	0	0	0	0	0	0	1	0	18	6	0	1
Xanthobacter sp. 91	A37EDRAFT_0875	hypothetical protein	0	0	0	0	0	0	0	0	0	0	0	0	0	0
Xanthobacter sp. 91	A37EDRAFT_0876	dihydropteroate synthase-related protein	0	1	0	0	0	2	4	0	0	13	14	34	0	12
Xanthobacter sp. 91	A37EDRAFT_0877	flavoprotein	0	0	0	0	0	0	0	0	0	0	0	1	0	0
Xanthobacter sp. 91	A37EDRAFT_0878	hypothetical protein	0	0	0	0	0	0	0	0	0	0	34	8	0	0
Xanthobacter sp. 91	A37EDRAFT_0879	cytochrome c	0	0	0	0	0	0	0	0	0	0	3	7	0	1
Xanthobacter sp. 91	A37EDRAFT_0880	16S rRNA (uracil1498-N3)-methyltransferase	0	0	0	0	0	0	0	1	0	0	1	0	0	1
Xanthobacter sp. 91	A37EDRAFT_0881	carboxylate-amine ligase	37	6	8	0	2	0	0	0	46	42	1	0	0	0
Xanthobacter sp. 91	A37EDRAFT_0882	Mg2+-importing ATPase	7	7	2	1	2	0	1	0	1	9	51	10	0	5
Xanthobacter sp. 91	A37EDRAFT_0883	Predicted thiol-disulfide oxidoreductase YuxK, DCC family	0	0	0	0	0	0	0	0	0	0	0	0	0	0
Xanthobacter sp. 91	A37EDRAFT_0884	Saccharopine dehydrogenase, NADP-dependent	1	0	0	0	0	0	1	0	6	4	1	0	0	0
Xanthobacter sp. 91	A37EDRAFT_0885	2-keto-4-pentenoate hydratase/2-oxohepta-3-ene-1,7-dioic acid hydratase (catechol pathway)	0	0	0	0	0	0	0	0	0	0	1	0	0	0
Xanthobacter sp. 91	A37EDRAFT_0886	UDP-2,3-diacylglucosamine pyrophosphatase LpxH	1	1	0	0	1	0	0	0	0	0	0	0	0	0
Xanthobacter sp. 91	A37EDRAFT_0887	Glycosyltransferase involved in cell wall bisynthesis	9	4	2	0	0	0	0	0	0	0	48	106	0	5
Xanthobacter sp. 91	A37EDRAFT_0888	threonine dehydratase	3	0	0	0	1	0	0	0	0	0	1	4	0	0
Xanthobacter sp. 91	A37EDRAFT_0889	MFS transporter, PPP family, 3-phenylpropionic acid transporter	10	1	0	0	0	0	0	0	0	0	0	0	0	0
Xanthobacter sp. 91	A37EDRAFT_0890	L-alanine-DL-glutamate epimerase	41	7	7	0	2	1	1	0	0	28	1	2	6	0
Xanthobacter sp. 91	A37EDRAFT_0891	phospholipid/cholesterol/gamma-HCH transport system permease protein	1	0	0	0	0	0	0	0	0	0	6	4	0	0
Xanthobacter sp. 91	A37EDRAFT_0892	phospholipid/cholesterol/gamma-HCH transport system ATP-binding protein	0	0	0	0	0	0	0	0	0	0	4	0	0	1
Xanthobacter sp. 91	A37EDRAFT_0893	phospholipid/cholesterol/gamma-HCH transport system substrate-binding protein	0	0	0	0	0	0	0	0	0	0	8	6	0	0
Xanthobacter sp. 91	A37EDRAFT_0894	cholesterol transport system auxiliary component	0	0	0	0	0	0	0	0	0	0	6	6	0	0
Xanthobacter sp. 91	A37EDRAFT_0895	hypothetical protein	0	1	0	4	48	86	28	38	4	56	20	17	0	6
Xanthobacter sp. 91	A37EDRAFT_0896	phosphohistidine phosphatase	1	0	1	0	1	0	0	0	0	1	1	1	0	0
Xanthobacter sp. 91	A37EDRAFT_0897	Glycine/D-amino acid oxidase (deaminating)	2	0	0	0	0	0	0	0	0	4	9	1	0	2
Xanthobacter sp. 91	A37EDRAFT_0898	hypothetical protein	0	0	0	0	0	0	0	0	0	0	0	1	0	0
Xanthobacter sp. 91	A37EDRAFT_0899	L-aminopeptidase/D-esterase	1	1	0	1	8	0	1	0	0	10	0	0	0	1
Xanthobacter sp. 91	A37EDRAFT_0900	Apolipoprotein A1/A4/E domain-containing protein	14	13	4	1	8	12	11	1	1	25	185	92	0	10
Xanthobacter sp. 91	A37EDRAFT_0901	ferredoxin, 2Fe-2S	0	0	0	0	0	0	0	0	0	0	0	0	0	0
Xanthobacter sp. 91	A37EDRAFT_0902	SH3-like domain-containing protein	0	0	0	0	0	0	0	0	0	0	8	1	0	1
Xanthobacter sp. 91	A37EDRAFT_0903	glyoxylate reductase	11	1	0	0	1	0	0	0	0	1	2	2	0	0
Xanthobacter sp. 91	A37EDRAFT_0904	Protein of unknown function (DUF616)	0	0	0	0	1	0	0	0	0	0	3	2	0	0
Xanthobacter sp. 91	A37EDRAFT_0905	adenylyltransferase and sulfurtransferase	62	13	5	4	7	4	1	0	4	11	17	18	0	0
Xanthobacter sp. 91	A37EDRAFT_0906	cytochrome c biogenesis protein CcmG, thiol:disulfide interchange protein DsbE	36	2	0	0	1	0	2	0	2	15	160	45	0	4
Xanthobacter sp. 91	A37EDRAFT_0907	heme exporter protein D	0	0	0	1	0	0	0	0	0	0	0	0	0	0
Xanthobacter sp. 91	A37EDRAFT_0908	heme exporter protein C	9	0	0	0	0	0	0	0	0	1	77	80	0	3
Xanthobacter sp. 91	A37EDRAFT_0909	ABC-2 type transport system permease protein	16	7	2	1	0	2	6	0	1	2	1	0	0	0
Xanthobacter sp. 91	A37EDRAFT_0910	ABC-2 type transport system ATP-binding protein	9	7	1	1	4	0	0	1	18	19	11	22	0	0
Xanthobacter sp. 91	A37EDRAFT_0911	geranylgeranyl diphosphate synthase, type II	0	0	0	0	0	0	0	0	0	0	6	1	0	0
Xanthobacter sp. 91	A37EDRAFT_0912	isopentenyl-diphosphate delta-isomerase	17	3	1	0	1	3	0	0	0	9	28	5	1	0
Xanthobacter sp. 91	A37EDRAFT_0913	Protein of unknown function (DUF1194)	1	0	0	0	0	0	0	0	0	0	0	0	0	0
Xanthobacter sp. 91	A37EDRAFT_0914	3,4-dihydroxy 2-butanone 4-phosphate synthase / GTP cyclohydrolase II	5	1	0	1	10	6	2	0	1	10	182	50	0	1
Xanthobacter sp. 91	A37EDRAFT_0916	hippurate hydrolase	128	53	22	13	19	6	2	1	2	59	37	5	0	1
Xanthobacter sp. 91	A37EDRAFT_0917	tRNA 2-thiouridine synthesizing protein A	0	0	0	0	1	0	0	0	0	0	0	0	0	0
Xanthobacter sp. 91	A37EDRAFT_0918	glutamyl-tRNA synthetase	27	6	0	0	5	1	0	1	1	8	112	64	0	1
Xanthobacter sp. 91	A37EDRAFT_0919	competence protein ComEC	13	1	2	4	1	1	1	2	1	2	5	33	0	6
Xanthobacter sp. 91	A37EDRAFT_0920	repressor LexA	1	0	0	0	1	0	0	0	0	4	1	103	0	2
Xanthobacter sp. 91	A37EDRAFT_0921	molybdopterin molybdochelatase (EC 2.10.1.1)	1	1	1	0	0	0	0	0	0	0	12	13	0	0
Xanthobacter sp. 91	A37EDRAFT_0922	cyclic pyranopterin monophosphate synthase subunit MoaC (EC 4.1.99.18)	0	0	0	0	0	0	0	0	0	0	0	0	0	0
Xanthobacter sp. 91	A37EDRAFT_0923	Uncharacterized conserved protein, DUF2147 family	16	4	1	1	2	0	0	0	0	6	5	48	0	1
Xanthobacter sp. 91	A37EDRAFT_0924	indole-3-glycerol phosphate synthase	3	0	0	0	0	0	0	0	0	4	2	8	0	2
Xanthobacter sp. 91	A37EDRAFT_0925	anthranilate phosphoribosyltransferase	285	43	24	8	0	0	1	0	10	0	8	4	0	0
Xanthobacter sp. 91	A37EDRAFT_0926	anthranilate synthase, component II (EC 4.1.3.27)	9	12	1	0	0	0	0	0	0	0	4	1	0	0
Xanthobacter sp. 91	A37EDRAFT_0927	anthranilate synthase component 1	34	9	2	1	2	0	0	0	14	7	63	9	0	3
Xanthobacter sp. 91	A37EDRAFT_0928	peptidyl-prolyl cis-trans isomerase D	5	1	0	0	2	0	0	0	0	0	1	25	0	1
Xanthobacter sp. 91	A37EDRAFT_0929	triosephosphate isomerase	28	6	1	0	0	0	0	0	0	0	0	0	0	0
Xanthobacter sp. 91	A37EDRAFT_0930	antitoxin CptB	0	0	0	0	0	0	0	0	0	0	1	1	0	0
Xanthobacter sp. 91	A37EDRAFT_0931	transcription-repair coupling factor	9	8	2	0	14	10	1	0	1	20	51	209	0	14
Xanthobacter sp. 91	A37EDRAFT_0932	EAL domain, c-di-GMP-specific phosphodiesterase class I (or its enzymatically inactive variant)	38	6	0	0	0	0	0	0	1	0	0	0	0	0
Xanthobacter sp. 91	A37EDRAFT_0933	MoxR-like ATPase	0	0	0	0	1	1	0	0	0	3	0	7	0	1
Xanthobacter sp. 91	A37EDRAFT_0934	hypothetical protein	76	8	10	0	2	0	0	0	1	11	45	22	0	0
Xanthobacter sp. 91	A37EDRAFT_0935	hypothetical protein	1	0	1	0	4	0	1	0	0	1	2	33	0	0
Xanthobacter sp. 91	A37EDRAFT_0936	L-lysine 2,3-aminomutase (EC 5.4.3.2)	2	5	0	0	28	0	1	0	4	11	2	10	0	0
Xanthobacter sp. 91	A37EDRAFT_0937	predicted sulfurylase small subunit, molybdopterin cytosine dinucleotide biosynthesis	0	0	0	0	0	0	0	0	0	0	1	2	0	0
Xanthobacter sp. 91	A37EDRAFT_0938	predicted sulfurylase large subunit, molybdopterin cytosine dinucleotide biosynthesis	18	0	0	0	1	0	0	0	0	0	25	63	0	10
Xanthobacter sp. 91	A37EDRAFT_0939	molybdopterin molybdochelatase (EC 2.10.1.1)/molybdenum cofactor cytidylyltransferase (EC 2.7.7.76)	35	2	8	1	23	24	28	16	2	32	123	51	0	1
Xanthobacter sp. 91	A37EDRAFT_0940	Protein of unknown function, DUF488	0	0	0	0	0	0	0	0	0	0	0	0	0	0
Xanthobacter sp. 91	A37EDRAFT_0941	hypothetical protein	0	0	0	0	0	0	0	0	0	0	0	0	0	0
Xanthobacter sp. 91	A37EDRAFT_0942	drug resistance transporter, EmrB/QacA subfamily	25	7	1	0	1	0	5	0	0	25	4	3	268	4
Xanthobacter sp. 91	A37EDRAFT_0943	DNA topoisomerase I (EC 5.99.1.2)	300	40	9	5	34	23	1	1	1	28	54	12	0	3
Xanthobacter sp. 91	A37EDRAFT_0944	hypothetical protein	0	0	0	0	0	0	0	0	0	0	0	0	0	0
Xanthobacter sp. 91	A37EDRAFT_0945	DNA processing protein	27	22	9	1	0	0	0	0	5	9	7	2	0	4
Xanthobacter sp. 91	A37EDRAFT_0946	acyl-phosphate glycerol-3-phosphate acyltransferase	1	0	0	0	0	0	0	0	0	4	5	1	0	1
Xanthobacter sp. 91	A37EDRAFT_0947	dihydroorotase (EC 3.5.2.3)	50	1	6	0	7	2	4	1	13	7	8	0	0	5
Xanthobacter sp. 91	A37EDRAFT_0948	aspartate carbamoyltransferase	0	0	0	0	0	0	0	0	0	4	19	8	0	0
Xanthobacter sp. 91	A37EDRAFT_0949	hypothetical protein	10	2	0	0	0	1	0	0	4	0	0	0	0	0
Xanthobacter sp. 91	A37EDRAFT_0950	hypothetical protein	8	0	1	1	0	0	0	0	0	0	9	1	0	2
Xanthobacter sp. 91	A37EDRAFT_0951	putative holliday junction resolvase	118	30	9	4	0	0	0	0	4	0	6	0	0	0
Xanthobacter sp. 91	A37EDRAFT_0952	antitoxin ParD1/3/4	0	0	0	0	0	0	0	0	0	0	1	0	0	0
Xanthobacter sp. 91	A37EDRAFT_0953	toxin ParE1/3/4	0	0	0	0	0	0	0	0	0	0	0	0	0	0
Xanthobacter sp. 91	A37EDRAFT_0954	aspartyl/glutamyl-tRNA(Asn/Gln) amidotransferase subunit C	0	0	0	0	0	0	0	0	0	0	0	0	0	0
Xanthobacter sp. 91	A37EDRAFT_0955	aspartyl/glutamyl-tRNA(Asn/Gln) amidotransferase subunit A	11	0	1	2	6	6	3	0	2	1	368	155	0	6
Xanthobacter sp. 91	A37EDRAFT_0956	Glycosyl transferase family 2	0	0	0	0	0	1	1	0	0	0	0	2	0	0
Xanthobacter sp. 91	A37EDRAFT_0957	aspartyl/glutamyl-tRNA(Asn/Gln) amidotransferase subunit B	4	1	2	0	57	0	0	1	0	16	20	33	0	5
Xanthobacter sp. 91	A37EDRAFT_0958	lipoyl(octanoyl) transferase	1	0	0	0	10	1	4	0	0	6	73	39	0	6
Xanthobacter sp. 91	A37EDRAFT_0960	Threonine/homoserine/homoserine lactone efflux protein	0	0	0	4	0	0	0	0	0	0	1	0	0	0
Xanthobacter sp. 91	A37EDRAFT_0961	Peptidoglycan/xylan/chitin deacetylase, PgdA/CDA1 family	18	6	6	0	1	1	0	0	0	7	2	6	0	0
Xanthobacter sp. 91	A37EDRAFT_0962	chorismate synthase	28	1	4	0	1	0	1	0	1	13	13	16	0	1
Xanthobacter sp. 91	A37EDRAFT_0963	putative hemolysin	11	0	0	0	1	0	0	0	6	0	17	6	0	0
Xanthobacter sp. 91	A37EDRAFT_0964	hypothetical protein	22	0	5	0	0	0	0	0	0	0	68	24	0	4
Xanthobacter sp. 91	A37EDRAFT_0965	probable phosphoglycerate mutase	11	12	0	1	8	0	0	3	0	3	0	1	0	0
Xanthobacter sp. 91	A37EDRAFT_0966	hypothetical protein	1	0	0	0	5	1	0	0	0	1	5	9	0	0
Xanthobacter sp. 91	A37EDRAFT_0967	Enoyl-[acyl-carrier-protein] reductase [NADH]	0	1	0	0	0	0	0	0	0	0	1	0	0	1
Xanthobacter sp. 91	A37EDRAFT_0969	Putative papain-like cysteine peptidase (DUF1796)	0	0	0	0	0	0	0	0	0	0	0	8	0	0
Xanthobacter sp. 91	A37EDRAFT_0970	Predicted arabinose efflux permease, MFS family	1	0	0	0	0	0	0	0	0	0	1	7	0	0
Xanthobacter sp. 91	A37EDRAFT_0971	Uncharacterized membrane protein HdeD, DUF308 family	0	0	0	0	0	6	3	1	0	8	1	8	0	0
Xanthobacter sp. 91	A37EDRAFT_0972	hypothetical protein	0	0	0	0	0	0	0	0	0	0	0	0	0	0
Xanthobacter sp. 91	A37EDRAFT_0973	magnesium transporter	6	5	0	0	0	0	0	0	0	0	2	26	0	0
Xanthobacter sp. 91	A37EDRAFT_0974	carbonic anhydrase	1	0	0	0	0	1	0	0	0	0	21	9	0	1
Xanthobacter sp. 91	A37EDRAFT_0975	amino acid/amide ABC transporter substrate-binding protein, HAAT family	554	79	1349	0	8	25	3	9	502	11	284	7	0	2
Xanthobacter sp. 91	A37EDRAFT_0976	amino acid/amide ABC transporter membrane protein 1, HAAT family	26	7	11	1	28	10	0	1	13	34	53	17	0	2
Xanthobacter sp. 91	A37EDRAFT_0977	amino acid/amide ABC transporter membrane protein 2, HAAT family	7	1	7	0	1	1	1	0	0	2	68	5	0	8
Xanthobacter sp. 91	A37EDRAFT_0978	urea transport system ATP-binding protein	147	28	14	4	2	2	1	0	31	0	31	12	0	0
Xanthobacter sp. 91	A37EDRAFT_0979	amino acid/amide ABC transporter ATP-binding protein 2, HAAT family	35	1	83	0	4	1	0	4	44	3	37	15	0	1
Xanthobacter sp. 91	A37EDRAFT_0980	urease accessory protein	1	0	0	0	0	0	0	0	0	0	5	8	0	1
Xanthobacter sp. 91	A37EDRAFT_0981	urease subunit gamma/beta	13	0	1	0	5	0	0	0	0	12	5	9	0	0
Xanthobacter sp. 91	A37EDRAFT_0982	Uncharacterized conserved protein	0	0	0	0	0	0	0	0	0	0	0	0	0	0
Xanthobacter sp. 91	A37EDRAFT_0983	urease subunit alpha	2564	226	125	72	0	0	0	0	42	1	21	2	0	1
Xanthobacter sp. 91	A37EDRAFT_0984	starvation-inducible DNA-binding protein	4	8	1	0	31	14	3	4	0	17	1	2	0	1
Xanthobacter sp. 91	A37EDRAFT_0985	urease accessory protein	24	8	4	4	0	0	0	0	0	0	1	10	0	1
Xanthobacter sp. 91	A37EDRAFT_0986	urease accessory protein	2	0	0	1	3	0	1	0	0	1	2	17	0	1
Xanthobacter sp. 91	A37EDRAFT_0987	urease accessory protein	15	0	0	0	6	0	1	0	2	5	6	0	0	0
Xanthobacter sp. 91	A37EDRAFT_0988	hypothetical protein	0	0	0	0	0	0	0	0	0	0	1	2	0	0
Xanthobacter sp. 91	A37EDRAFT_0989	hypothetical protein	0	0	0	1	0	1	0	0	1	1	0	1	0	0
Xanthobacter sp. 91	A37EDRAFT_0990	23S rRNA (cytidine1920-2'-O)/16S rRNA (cytidine1409-2'-O)-methyltransferase	10	1	0	0	11	1	4	0	0	8	32	20	0	1
Xanthobacter sp. 91	A37EDRAFT_0991	23S rRNA m(5)U-1939 methyltransferase (EC 2.1.1.190)	14	1	0	0	0	0	0	0	0	0	2	7	0	0
Xanthobacter sp. 91	A37EDRAFT_0992	hypothetical protein	1	0	0	0	0	0	0	0	0	1	4	35	0	0
Xanthobacter sp. 91	A37EDRAFT_0993	hypothetical protein	0	0	0	0	0	0	0	0	0	0	0	0	0	0
Xanthobacter sp. 91	A37EDRAFT_0994	Trypsin	0	0	0	0	0	0	0	1	1	1	20	4	0	1
Xanthobacter sp. 91	A37EDRAFT_0996	lactoylglutathione lyase	30	0	0	0	1	0	0	0	0	0	1	2	0	0
Xanthobacter sp. 91	A37EDRAFT_0997	NAD-dependent deacetylase	4	1	0	0	1	0	0	0	0	0	0	0	0	0
Xanthobacter sp. 91	A37EDRAFT_0998	cold-shock DNA-binding protein family	0	0	0	0	0	0	0	0	0	0	0	0	0	1
Xanthobacter sp. 91	A37EDRAFT_0999	hypothetical protein	1	4	0	0	0	0	1	0	1	0	0	0	0	0
Xanthobacter sp. 91	A37EDRAFT_1000	chromate transporter	1	0	0	0	1	1	0	0	0	1	83	54	0	7
Xanthobacter sp. 91	A37EDRAFT_1001	chromate transporter	20	1	2	0	0	0	0	0	0	0	1	1	0	1
Xanthobacter sp. 91	A37EDRAFT_1002	hypothetical protein	0	0	0	0	2	0	0	0	0	0	0	0	0	0
Xanthobacter sp. 91	A37EDRAFT_1003	Putative MetA-pathway of phenol degradation	0	0	0	0	0	0	1	0	0	0	1	0	0	0
Xanthobacter sp. 91	A37EDRAFT_1004	hypothetical protein	0	0	0	0	0	0	0	0	0	0	0	0	0	0
Xanthobacter sp. 91	A37EDRAFT_1005	hypothetical protein	1	0	0	0	0	0	1	0	1	4	0	0	0	0
Xanthobacter sp. 91	A37EDRAFT_1008	ATP-binding cassette, subfamily B	0	0	8	0	1	0	1	0	1	0	6	11	0	3
Xanthobacter sp. 91	A37EDRAFT_1010	Glycosyltransferase involved in cell wall bisynthesis	24	4	0	1	4	0	0	0	0	12	3	2	0	1
Xanthobacter sp. 91	A37EDRAFT_1011	Fibronectin type III domain-containing protein	17	0	2	0	0	0	0	0	1	0	0	0	0	0
Xanthobacter sp. 91	A37EDRAFT_1012	hemoglobin	0	0	0	0	0	0	0	0	0	0	0	19	0	0
Xanthobacter sp. 91	A37EDRAFT_1013	protein-L-isoaspartate(D-aspartate) O-methyltransferase	6	0	0	0	0	0	0	0	0	0	5	5	0	0
Xanthobacter sp. 91	A37EDRAFT_1014	outer membrane protein	52	6	8	1	5	0	0	0	4	1	5	4	0	1
Xanthobacter sp. 91	A37EDRAFT_1015	hypothetical protein	1	4	0	0	6	0	0	0	4	14	0	6	0	1
Xanthobacter sp. 91	A37EDRAFT_1016	valyl-tRNA synthetase	19	5	1	1	6	1	1	5	4	16	254	102	0	6
Xanthobacter sp. 91	A37EDRAFT_1017	hypothetical protein	0	0	0	0	0	0	0	0	0	0	245	1089	0	138
Xanthobacter sp. 91	A37EDRAFT_1018	Uncharacterized conserved protein	0	0	0	0	0	0	0	0	0	0	0	0	0	0
Xanthobacter sp. 91	A37EDRAFT_1019	Exodeoxyribonuclease III (EC 3.1.11.2)	16	4	1	0	9	1	1	0	15	7	614	560	0	67
Xanthobacter sp. 91	A37EDRAFT_1020	D-alanyl-lipoteichoic acid acyltransferase DltB, MBOAT superfamily	19	2	0	0	1	5	2	0	10	16	94	27	0	0
Xanthobacter sp. 91	A37EDRAFT_1021	SGNH hydrolase-like domain-containing protein, acetyltransferase AlgX	54	11	0	1	6	1	1	1	4	12	80	65	0	5
Xanthobacter sp. 91	A37EDRAFT_1022	Iron-sulfur cluster assembly accessory protein	100	15	10	4	4	1	1	1	2	7	1	0	0	0
Xanthobacter sp. 91	A37EDRAFT_1023	dGTPase	10	1	0	0	1	2	10	0	1	1	8	18	0	3
Xanthobacter sp. 91	A37EDRAFT_1024	arginyl-tRNA synthetase	1	0	1	0	0	0	1	0	1	16	26	22	0	1
Xanthobacter sp. 91	A37EDRAFT_1025	Sporulation related domain-containing protein	17	1	0	0	6	1	1	5	0	20	123	234	0	10
Xanthobacter sp. 91	A37EDRAFT_1026	nicotinamide-nucleotide amidase	4	0	0	0	0	0	0	0	0	0	0	0	0	0
Xanthobacter sp. 91	A37EDRAFT_1027	2-C-methyl-D-erythritol 2,4-cyclodiphosphate synthase	0	0	0	0	0	0	0	0	0	0	2	0	0	0
Xanthobacter sp. 91	A37EDRAFT_1028	tRNA-U20-dihydrouridine synthase	1	1	0	0	1	0	0	0	0	0	1	3	0	0
Xanthobacter sp. 91	A37EDRAFT_1029	signal transduction histidine kinase, nitrogen specific, NtrB (EC 2.7.13.3)	1	0	1	0	0	0	0	0	4	1	5	1	0	2
Xanthobacter sp. 91	A37EDRAFT_1030	nitrogen metabolism transcriptional regulator, NtrC, Fis family	30	9	2	0	2	0	2	0	6	15	9	20	0	0
Xanthobacter sp. 91	A37EDRAFT_1031	molybdenum ABC transporter, molybdate-binding protein	0	0	0	0	0	0	0	0	0	0	1	0	0	0
Xanthobacter sp. 91	A37EDRAFT_1032	multi-sensor signal transduction histidine kinase (EC 2.7.13.3)	258	27	35	7	6	1	1	0	30	13	11	1	0	0
Xanthobacter sp. 91	A37EDRAFT_1033	two component, sigma54 specific, transcriptional regulator, Fis family	22	4	0	0	0	4	6	0	16	23	14	8	0	0
Xanthobacter sp. 91	A37EDRAFT_1034	trk system potassium uptake protein TrkA	5	1	0	0	1	0	1	0	0	19	13	7	0	1
Xanthobacter sp. 91	A37EDRAFT_1035	trk system potassium uptake protein TrkH	30	9	6	0	16	5	1	0	8	42	1	1	1	1
Xanthobacter sp. 91	A37EDRAFT_1036	D-alanine aminotransferase apoenzyme (EC 2.6.1.21)	0	0	0	0	0	0	0	0	0	0	0	0	0	0
Xanthobacter sp. 91	A37EDRAFT_1037	RNA-binding protein Hfq	1	0	4	0	0	0	0	0	0	0	3	52	0	0
Xanthobacter sp. 91	A37EDRAFT_1038	GTP-binding protein HflX (EC 3.1.5.-)	8	2	1	1	35	8	6	5	5	11	3	29	0	3
Xanthobacter sp. 91	A37EDRAFT_1039	ATP diphosphatase	38	14	0	1	2	0	0	0	1	0	148	28	0	4
Xanthobacter sp. 91	A37EDRAFT_1040	tRNA-Thr(GGU) m(6)t(6)A37 methyltransferase TsaA	16	0	2	0	0	0	0	0	0	0	0	0	0	0
Xanthobacter sp. 91	A37EDRAFT_1041	phosphoribosyl 1,2-cyclic phosphate phosphodiesterase	1	1	0	0	0	0	0	0	0	0	0	1	0	0
Xanthobacter sp. 91	A37EDRAFT_1043	rare lipoprotein A	0	0	0	0	0	0	0	0	0	0	1	0	0	0
Xanthobacter sp. 91	A37EDRAFT_1044	MerR HTH family regulatory protein	4	0	0	0	0	0	0	0	0	0	36	14	0	1
Xanthobacter sp. 91	A37EDRAFT_1045	integration host factor subunit alpha	8	1	0	0	20	12	4	1	0	1	15	69	0	4
Xanthobacter sp. 91	A37EDRAFT_1046	3-oxoacyl-[acyl-carrier-protein] synthase III (EC 2.3.1.41)	25	6	2	0	1	1	0	0	0	0	21	4	0	1
Xanthobacter sp. 91	A37EDRAFT_1047	phosphate:acyl-[acyl carrier protein] acyltransferase	0	0	1	0	2	0	0	0	0	0	2	4	0	0
Xanthobacter sp. 91	A37EDRAFT_1048	Uncharacterized metal-binding protein YceD, DUF177 family	1	0	0	0	0	0	0	0	0	0	1	0	0	0
Xanthobacter sp. 91	A37EDRAFT_1049	cytochrome b pre-mRNA-processing protein 3	0	0	0	0	0	0	0	0	0	0	0	0	0	0
Xanthobacter sp. 91	A37EDRAFT_1050	Beta-barrel assembly machine subunit BamE	0	0	0	0	0	0	0	0	0	1	1	1	0	0
Xanthobacter sp. 91	A37EDRAFT_1051	cobalamin-5'-phosphate synthase	0	1	0	0	0	0	0	0	0	0	3	11	0	1
Xanthobacter sp. 91	A37EDRAFT_1052	hypothetical protein	0	0	0	0	0	0	0	0	0	0	1	0	0	0
Xanthobacter sp. 91	A37EDRAFT_1053	aspartyl protease family protein	0	1	0	0	0	0	0	0	1	0	27	4	0	0
Xanthobacter sp. 91	A37EDRAFT_1054	Divalent metal cation (Fe/Co/Zn/Cd) transporter	9	1	0	0	1	0	0	0	0	0	1	1	0	0
Xanthobacter sp. 91	A37EDRAFT_1055	Aldo/keto reductase	14	1	6	0	0	0	0	0	1	0	1	4	0	0
Xanthobacter sp. 91	A37EDRAFT_1056	hypothetical protein	0	0	0	0	0	0	0	0	0	0	0	0	0	0
Xanthobacter sp. 91	A37EDRAFT_1057	Uncharacterized conserved protein, DUF983 family	4	0	0	0	1	0	0	1	0	1	0	1	0	0
Xanthobacter sp. 91	A37EDRAFT_1058	Cobalt uptake substrate-specific transmembrane region	0	0	0	0	0	0	0	0	0	1	255	120	0	13
Xanthobacter sp. 91	A37EDRAFT_1059	hypothetical protein	18	5	1	0	0	2	0	1	1	8	16	2	0	0
Xanthobacter sp. 91	A37EDRAFT_1060	hypothetical protein	0	0	0	0	1	0	0	0	0	0	0	1	0	0
Xanthobacter sp. 91	A37EDRAFT_1061	hypothetical protein	249	62	25	15	17	15	19	2	97	352	615	229	5	34
Xanthobacter sp. 91	A37EDRAFT_1062	TIGR03084 family protein	12	1	0	4	8	0	4	0	1	4	0	4	0	0
Xanthobacter sp. 91	A37EDRAFT_1063	Crotonobetainyl-CoA:carnitine CoA-transferase CaiB	0	0	0	0	0	0	0	0	0	0	2	0	0	0
Xanthobacter sp. 91	A37EDRAFT_1064	Tripartite-type tricarboxylate transporter, receptor component TctC	0	0	0	0	1	0	0	0	0	0	78	41	10	6
Xanthobacter sp. 91	A37EDRAFT_1065	Nitroreductase	6	0	0	0	0	0	0	0	0	0	2	1	0	5
Xanthobacter sp. 91	A37EDRAFT_1066	FMN-dependent oxidoreductase, nitrilotriacetate monooxygenase family	8	0	0	0	0	0	0	0	0	0	9	3	0	0
Xanthobacter sp. 91	A37EDRAFT_1067	Acyl-CoA dehydrogenase	0	0	0	0	0	0	0	0	0	0	15	9	0	0
Xanthobacter sp. 91	A37EDRAFT_1068	D-methionine transport system substrate-binding protein	0	0	0	0	0	0	0	0	0	4	0	0	0	0
Xanthobacter sp. 91	A37EDRAFT_1069	Acyl-CoA dehydrogenase	6	0	1	0	2	1	0	0	0	4	67	14	0	1
Xanthobacter sp. 91	A37EDRAFT_1070	Nitroreductase	0	1	0	0	0	0	0	0	0	0	130	15	0	6
Xanthobacter sp. 91	A37EDRAFT_1071	FMNH2-dependent dimethyl sulfone monooxygenase	0	0	0	0	1	1	0	0	0	0	164	120	0	18
Xanthobacter sp. 91	A37EDRAFT_1072	FMN-dependent oxidoreductase, nitrilotriacetate monooxygenase family	2	4	0	0	0	0	1	0	0	1	7	8	0	1
Xanthobacter sp. 91	A37EDRAFT_1073	Predicted oxidoreductase	1	2	0	0	8	0	0	4	2	8	1	0	0	0
Xanthobacter sp. 91	A37EDRAFT_1074	peptide/nickel transport system ATP-binding protein	2	1	0	0	0	0	0	0	0	1	38	24	0	0
Xanthobacter sp. 91	A37EDRAFT_1075	peptide/nickel transport system ATP-binding protein	6	2	0	0	1	2	1	0	0	2	167	30	0	1
Xanthobacter sp. 91	A37EDRAFT_1076	peptide/nickel transport system permease protein	10	1	1	0	1	0	0	0	0	0	25	7	0	1
Xanthobacter sp. 91	A37EDRAFT_1077	peptide/nickel transport system permease protein	8	2	0	0	4	0	1	0	0	0	19	1	0	0
Xanthobacter sp. 91	A37EDRAFT_1078	peptide/nickel transport system substrate-binding protein	0	1	0	0	0	1	0	0	0	1	11	2	0	1
Xanthobacter sp. 91	A37EDRAFT_1079	taurine dioxygenase	1	0	0	0	0	2	0	1	0	0	5	0	0	1
Xanthobacter sp. 91	A37EDRAFT_1080	Protein of unknown function (DUF3088)	0	0	0	0	0	0	0	0	0	0	0	0	0	0
Xanthobacter sp. 91	A37EDRAFT_1081	Predicted oxidoreductase	5	6	0	0	0	0	2	0	0	0	141	63	0	1
Xanthobacter sp. 91	A37EDRAFT_1082	Cysteine-rich CWC	0	0	0	0	0	0	1	0	0	0	0	0	0	0
Xanthobacter sp. 91	A37EDRAFT_1083	methionine synthase (B12-independent)	4	82	44	16	1	0	1	6	0	1	7	2	0	5
Xanthobacter sp. 91	A37EDRAFT_1085	carboxyvinyl-carboxyphosphonate phosphorylmutase	4	1	0	0	1	1	0	1	0	8	1	0	0	0
Xanthobacter sp. 91	A37EDRAFT_1086	vitamin B12 transporter	6	1	1	0	4	0	1	6	0	12	1	0	0	0
Xanthobacter sp. 91	A37EDRAFT_1087	iron complex transport system substrate-binding protein	0	0	0	0	0	0	0	0	0	0	1	0	0	0
Xanthobacter sp. 91	A37EDRAFT_1089	hypothetical protein	0	0	0	0	0	0	0	0	0	0	0	0	0	0
Xanthobacter sp. 91	A37EDRAFT_1091	tRNA-U16,U17-dihydrouridine synthase	6	5	0	0	6	8	5	0	0	6	6	16	0	0
Xanthobacter sp. 91	A37EDRAFT_1092	Uncharacterized membrane protein YfcA	0	0	1	0	0	1	0	0	1	1	0	5	0	0
Xanthobacter sp. 91	A37EDRAFT_1093	hypothetical protein	0	0	0	0	0	0	0	0	0	0	0	0	0	0
Xanthobacter sp. 91	A37EDRAFT_1094	hypothetical protein	0	0	0	0	0	0	0	0	0	1	1	0	0	0
Xanthobacter sp. 91	A37EDRAFT_1095	ATP-dependent DNA helicase RecQ	39	12	9	2	27	10	5	0	42	39	466	467	0	100
Xanthobacter sp. 91	A37EDRAFT_1096	Threonine/homoserine/homoserine lactone efflux protein	0	0	0	0	0	0	0	0	0	0	0	1	0	0
Xanthobacter sp. 91	A37EDRAFT_1097	DNA gyrase subunit A	210	24	3	5	33	1	7	1	11	5	28	11	0	1
Xanthobacter sp. 91	A37EDRAFT_1098	single-strand binding protein	0	0	0	0	0	0	0	0	0	0	0	4	0	6
Xanthobacter sp. 91	A37EDRAFT_1099	Excinuclease ABC subunit A	25	4	5	1	7	3	1	0	1	8	805	469	0	35
Xanthobacter sp. 91	A37EDRAFT_1100	methyltransferase, FkbM family	0	0	0	0	0	0	0	0	0	0	0	0	0	0
Xanthobacter sp. 91	A37EDRAFT_1101	protein of unknown function (DUF1127)	0	0	0	0	0	0	0	0	0	0	0	0	0	0
Xanthobacter sp. 91	A37EDRAFT_1102		19	1	6	0	10	1	1	0	2	6	13	60	0	6
Xanthobacter sp. 91	A37EDRAFT_1103	serine/threonine protein kinase	22	8	0	0	1	0	0	0	6	1	178	81	537	14
Xanthobacter sp. 91	A37EDRAFT_1104	isovaleryl-CoA dehydrogenase	25	7	2	1	13	4	0	1	2	28	457	1370	168	392
Xanthobacter sp. 91	A37EDRAFT_1105	hypothetical protein	1	4	0	0	0	0	0	0	0	0	1	0	0	0
Xanthobacter sp. 91	A37EDRAFT_1106	Uncharacterized membrane protein	0	0	0	0	0	0	0	0	0	0	0	1	0	0
Xanthobacter sp. 91	A37EDRAFT_1107	sensor c-di-GMP phosphodiesterase, contains CSS-motif sensor and EAL domain	20	8	10	0	2	0	0	0	100	1	27	42	0	18
Xanthobacter sp. 91	A37EDRAFT_1108	carbon-monoxide dehydrogenase medium subunit	15	1	1	1	1	0	0	0	0	0	82	40	0	2
Xanthobacter sp. 91	A37EDRAFT_1109	carbon-monoxide dehydrogenase large subunit	278	83	22	30	6	1	1	4	72	99	87	33	0	15
Xanthobacter sp. 91	A37EDRAFT_1110	carbon-monoxide dehydrogenase small subunit	306	235	101	33	188	19	58	16	147	363	33	12	0	9
Xanthobacter sp. 91	A37EDRAFT_1111	solute carrier family 10 (sodium/bile acid cotransporter), member 7	1	0	0	0	0	0	1	0	0	4	290	26	0	8
Xanthobacter sp. 91	A37EDRAFT_1112	amino acid/amide ABC transporter membrane protein 1, HAAT family	8	0	0	0	0	0	0	0	0	0	0	0	0	0
Xanthobacter sp. 91	A37EDRAFT_1113	general L-amino acid ABC transporter membrane protein	8	5	0	0	5	1	0	0	0	5	9	9	0	3
Xanthobacter sp. 91	A37EDRAFT_1114	amino acid/amide ABC transporter ATP-binding protein 1, HAAT family	20	16	5	4	1	1	3	1	1	45	9	4	0	8
Xanthobacter sp. 91	A37EDRAFT_1115	branched-chain amino acid transport system ATP-binding protein	42	10	1	0	4	0	1	0	0	10	8	6	0	0
Xanthobacter sp. 91	A37EDRAFT_1116	hypothetical protein	0	0	0	0	0	0	0	0	0	0	0	0	0	0
Xanthobacter sp. 91	A37EDRAFT_1117	general L-amino acid-binding protein	0	0	1	0	0	0	0	0	1	0	1	39	0	9
Xanthobacter sp. 91	A37EDRAFT_1118	branched-chain amino acid transport system substrate-binding protein	31	8	5	0	2	6	3	0	2	7	14	0	0	0
Xanthobacter sp. 91	A37EDRAFT_1119	Rhodanese-related sulfurtransferase	6	0	0	0	0	0	0	0	1	0	18	19	0	7
Xanthobacter sp. 91	A37EDRAFT_1120	coenzyme Q-binding protein COQ10	0	0	0	0	0	0	0	0	0	0	6	0	0	0
Xanthobacter sp. 91	A37EDRAFT_1121	lipoic acid synthetase	1	1	0	0	0	0	0	0	0	0	17	54	1	12
Xanthobacter sp. 91	A37EDRAFT_1122	Uncharacterized membrane protein YeaQ/YmgE, transglycosylase-associated protein family	0	0	0	0	0	0	0	0	0	4	0	0	0	0
Xanthobacter sp. 91	A37EDRAFT_1123	dihydrolipoamide dehydrogenase (EC 1.8.1.4)	2	0	0	0	1	0	0	0	0	0	392	519	0	92
Xanthobacter sp. 91	A37EDRAFT_1124	Nucleoside 2-deoxyribosyltransferase	20	14	1	0	41	20	22	1	0	3	25	125	0	9
Xanthobacter sp. 91	A37EDRAFT_1125	hypothetical protein	0	0	0	0	0	0	0	0	0	0	132	113	0	16
Xanthobacter sp. 91	A37EDRAFT_1126	pyruvate dehydrogenase E2 component (dihydrolipoamide acetyltransferase)	1	0	0	0	0	0	0	0	0	0	14	11	0	0
Xanthobacter sp. 91	A37EDRAFT_1127	hypothetical protein	0	0	0	0	0	0	0	0	0	0	1	0	0	0
Xanthobacter sp. 91	A37EDRAFT_1128	pyruvate dehydrogenase E1 component beta subunit	19	5	6	0	8	8	0	0	1	1	454	340	0	95
Xanthobacter sp. 91	A37EDRAFT_1129	hypothetical protein	13	4	0	0	0	0	0	0	0	0	33	6	0	1
Xanthobacter sp. 91	A37EDRAFT_1130	pyruvate dehydrogenase E1 component alpha subunit	49	33	16	5	14	2	6	1	10	20	21	10	0	1
Xanthobacter sp. 91	A37EDRAFT_1131	Septum formation initiator	18	1	1	0	0	0	0	0	0	0	0	0	0	0
Xanthobacter sp. 91	A37EDRAFT_1132	DNA replication and repair protein RecO	0	0	0	0	0	0	0	0	0	0	0	0	0	0
Xanthobacter sp. 91	A37EDRAFT_1133	DNA topoisomerase IV subunit A	45	2	1	1	2	1	1	0	1	0	52	8	0	1
Xanthobacter sp. 91	A37EDRAFT_1134	chloride channel protein, CIC family	6	1	1	0	1	1	1	0	4	5	10	34	0	0
Xanthobacter sp. 91	A37EDRAFT_1135	diguanylate cyclase (GGDEF) domain-containing protein	16	9	1	1	0	0	0	0	2	8	1	0	0	0
Xanthobacter sp. 91	A37EDRAFT_1136	Predicted PurR-regulated permease PerM	0	1	0	1	1	0	0	0	0	4	0	0	0	0
Xanthobacter sp. 91	A37EDRAFT_1137	hypothetical protein	0	0	0	0	0	0	0	0	0	0	0	0	0	0
Xanthobacter sp. 91	A37EDRAFT_1138	hypothetical protein	1	1	0	0	6	0	1	0	8	6	0	1	0	0
Xanthobacter sp. 91	A37EDRAFT_1139	hypothetical protein	1	0	0	0	0	0	0	0	0	0	16	4	0	0
Xanthobacter sp. 91	A37EDRAFT_1140	Mannose-6-phosphate isomerase, cupin superfamily	0	0	0	0	0	0	0	0	0	0	0	1	0	0
Xanthobacter sp. 91	A37EDRAFT_1141	SSU ribosomal protein S9P	13	1	1	0	1	0	1	0	0	7	3	3	0	1
Xanthobacter sp. 91	A37EDRAFT_1142	LSU ribosomal protein L13P	1	0	0	0	0	0	0	0	1	1	0	0	0	0
Xanthobacter sp. 91	A37EDRAFT_1143	uncharacterized domain 1-containing protein	1	0	0	0	0	0	0	0	0	0	10	6	0	0
Xanthobacter sp. 91	A37EDRAFT_1144	Enoyl-CoA hydratase/carnithine racemase	2	0	0	0	2	0	0	0	4	1	10	0	0	0
Xanthobacter sp. 91	A37EDRAFT_1145	AAA domain-containing protein	0	1	0	0	1	0	0	0	0	0	0	1	0	0
Xanthobacter sp. 91	A37EDRAFT_1146	Protein of unknown function (DUF2842)	0	0	0	0	0	0	0	0	0	0	0	0	0	0
Xanthobacter sp. 91	A37EDRAFT_1147	cytochrome c oxidase assembly protein subunit 15	0	0	0	0	0	0	0	0	0	0	434	40	1	1
Xanthobacter sp. 91	A37EDRAFT_1148	TIGR00659 family protein	0	0	0	0	0	0	0	0	0	0	0	1	0	0
Xanthobacter sp. 91	A37EDRAFT_1149	holin-like protein	0	1	0	0	0	0	0	0	0	4	0	0	0	0
Xanthobacter sp. 91	A37EDRAFT_1150	DNA-binding transcriptional regulator, LysR family	7	6	1	1	0	0	1	0	0	0	0	0	0	0
Xanthobacter sp. 91	A37EDRAFT_1151	O-acetylhomoserine sulfhydrylase (EC 2.5.1.49)	18	5	2	0	8	0	1	0	0	0	20	2	0	1
Xanthobacter sp. 91	A37EDRAFT_1152	hypothetical protein	0	0	0	0	1	0	0	0	0	0	13	1	0	0
Xanthobacter sp. 91	A37EDRAFT_1153	TatD DNase family protein	17	4	4	1	0	0	0	0	1	0	31	8	0	1
Xanthobacter sp. 91	A37EDRAFT_1154	biotin transport system substrate-specific component	0	0	0	0	4	0	0	0	0	0	1	0	0	0
Xanthobacter sp. 91	A37EDRAFT_1155	hypothetical protein	0	0	0	0	0	0	0	0	0	0	0	5	0	0
Xanthobacter sp. 91	A37EDRAFT_1156	methionyl-tRNA synthetase	2	10	0	0	1	2	1	0	0	15	0	1	0	4
Xanthobacter sp. 91	A37EDRAFT_1157	DNA polymerase III, delta prime subunit (EC 2.7.7.7)	0	1	0	0	0	0	0	0	0	1	294	788	0	130
Xanthobacter sp. 91	A37EDRAFT_1158	thymidylate kinase (EC 2.7.4.9)	10	4	1	0	1	0	1	2	1	10	17	14	0	0
Xanthobacter sp. 91	A37EDRAFT_1159	D-alanyl-D-alanine carboxypeptidase (penicillin-binding protein 5/6)	7	1	0	1	0	0	0	0	1	1	0	9	0	0
Xanthobacter sp. 91	A37EDRAFT_1160	rare lipoprotein A	6	1	0	1	25	0	0	6	0	1	1	1	0	0
Xanthobacter sp. 91	A37EDRAFT_1162	hypothetical protein	0	0	0	0	0	0	0	0	0	0	0	0	0	0
Xanthobacter sp. 91	A37EDRAFT_1163	TIGR03032 family protein	0	0	0	0	0	0	0	0	0	0	150	389	0	32
Xanthobacter sp. 91	A37EDRAFT_1164	hypothetical protein	39	4	1	1	0	0	0	0	2	5	4	8	0	1
Xanthobacter sp. 91	A37EDRAFT_1165	transcriptional regulator, AraC family with amidase-like domain	0	0	0	0	0	0	0	0	0	0	61	16	0	6
Xanthobacter sp. 91	A37EDRAFT_1166	DNA-binding transcriptional regulator, MarR family	0	0	0	0	0	0	0	1	1	0	1	0	0	0
Xanthobacter sp. 91	A37EDRAFT_1167	acetyl-CoA C-acetyltransferase	37	15	1	3	12	4	10	4	18	14	4	5	0	0
Xanthobacter sp. 91	A37EDRAFT_1168	putative efflux protein, MATE family	16	0	1	1	0	1	0	1	1	1	16	2	0	0
Xanthobacter sp. 91	A37EDRAFT_1169	L-lactate permease	0	4	1	0	0	4	0	0	1	0	28	5	0	0
Xanthobacter sp. 91	A37EDRAFT_1170	GntR family transcriptional regulator, L-lactate dehydrogenase operon regulator	66	12	8	5	4	0	0	0	12	0	140	22	0	8
Xanthobacter sp. 91	A37EDRAFT_1171	2-dehydro-3-deoxyphosphogalactonate aldolase	0	0	0	0	0	0	0	0	0	0	2	2	0	0
Xanthobacter sp. 91	A37EDRAFT_1172	2-dehydro-3-deoxygalactonokinase	2	0	0	0	0	0	0	0	0	0	23	16	0	0
Xanthobacter sp. 91	A37EDRAFT_1173	polar amino acid transport system ATP-binding protein	149	28	32	2	17	18	11	8	11	44	34	1	0	2
Xanthobacter sp. 91	A37EDRAFT_1174	amino acid ABC transporter substrate-binding protein, PAAT family (TC 3.A.1.3.-)	1	1	0	0	0	0	0	0	0	0	2055	197	0	28
Xanthobacter sp. 91	A37EDRAFT_1175	amino acid ABC transporter membrane protein 2, PAAT family (TC 3.A.1.3.-)	9	1	0	0	0	0	0	0	0	0	5	2	0	0
Xanthobacter sp. 91	A37EDRAFT_1176	amino acid ABC transporter membrane protein 1, PAAT family	14	6	8	1	0	0	1	0	4	12	45	9	14	0
Xanthobacter sp. 91	A37EDRAFT_1177	transcriptional regulator, LacI family	0	0	0	0	0	0	0	0	0	0	0	2	0	0
Xanthobacter sp. 91	A37EDRAFT_1178	Transcription elongation factor, GreA/GreB family	0	0	1	0	0	0	1	0	0	0	30	17	0	1
Xanthobacter sp. 91	A37EDRAFT_1179	Uncharacterized conserved protein GlcG, DUF336 family	4	1	0	0	0	0	0	0	1	1	0	0	0	0
Xanthobacter sp. 91	A37EDRAFT_1180	two component transcriptional regulator, LuxR family	0	0	0	0	0	0	0	0	0	0	88	84	0	6
Xanthobacter sp. 91	A37EDRAFT_1181	His Kinase A (phospho-acceptor) domain-containing protein	5	1	0	0	0	0	4	0	1	11	10	16	0	1
Xanthobacter sp. 91	A37EDRAFT_1182	LysR family transcriptional regulator, hydrogen peroxide-inducible genes activator	57	9	10	2	0	0	0	0	19	0	3	0	0	0
Xanthobacter sp. 91	A37EDRAFT_1183	alkyl hydroperoxide reductase subunit F	236	43	18	6	230	17	12	6	13	31	21	42	0	14
Xanthobacter sp. 91	A37EDRAFT_1184	peroxiredoxin (alkyl hydroperoxide reductase subunit C)	4	0	0	0	0	0	1	0	0	0	10	18	0	0
Xanthobacter sp. 91	A37EDRAFT_1185	transcriptional regulator, MarR family	0	0	1	0	0	0	1	0	2	8	201	357	0	48
Xanthobacter sp. 91	A37EDRAFT_1186	amino acid/amide ABC transporter ATP-binding protein 2, HAAT family	0	0	0	0	0	0	0	0	0	0	1	0	0	0
Xanthobacter sp. 91	A37EDRAFT_1187	amino acid/amide ABC transporter ATP-binding protein 1, HAAT family	4	2	1	0	0	1	0	0	4	11	620	262	0	34
Xanthobacter sp. 91	A37EDRAFT_1188	amino acid/amide ABC transporter membrane protein 1, HAAT family /amino acid/amide ABC transporter membrane protein 2, HAAT fam	50	4	8	6	3	2	2	4	1	33	35	56	0	11
Xanthobacter sp. 91	A37EDRAFT_1189	amino acid/amide ABC transporter substrate-binding protein, HAAT family	48	7	5	5	4	7	0	1	13	34	118	156	0	15
Xanthobacter sp. 91	A37EDRAFT_1190	Amino acid synthesis	6	4	1	0	8	1	0	0	4	32	1	1	0	0
Xanthobacter sp. 91	A37EDRAFT_1191	Amino acid synthesis	5	6	4	0	11	1	1	1	8	14	4	1	0	1
Xanthobacter sp. 91	A37EDRAFT_1192	hypothetical protein	28	9	6	1	5	1	0	0	4	0	7	7	0	1
Xanthobacter sp. 91	A37EDRAFT_1193	6-hydroxynicotinate reductase	15	6	0	1	41	1	0	1	0	22	13	24	0	2
Xanthobacter sp. 91	A37EDRAFT_1194	nicotinate dehydrogenase subunit A	1	0	0	1	1	1	0	0	0	0	1	3	0	0
Xanthobacter sp. 91	A37EDRAFT_1195	nicotinate dehydrogenase subunit B	22	10	0	1	9	1	2	1	1	41	136	93	246	20
Xanthobacter sp. 91	A37EDRAFT_1196	ferredoxin	1	1	0	0	1	0	0	0	0	0	5	4	0	0
Xanthobacter sp. 91	A37EDRAFT_1197	ferredoxin--NADP+ reductase	14	0	1	0	54	1	0	0	0	9	7	1	0	0
Xanthobacter sp. 91	A37EDRAFT_1198	enamidase	37	16	9	1	12	2	6	3	7	52	14	17	0	7
Xanthobacter sp. 91	A37EDRAFT_1199	EamA-like transporter family protein	48	5	6	6	0	0	0	0	8	1	1	0	0	0
Xanthobacter sp. 91	A37EDRAFT_1200	glutamate--cysteine ligase	83	10	6	8	0	0	1	0	5	0	180	41	0	1
Xanthobacter sp. 91	A37EDRAFT_1201	2-dehydro-3-deoxyphosphooctonate aldolase (KDO 8-P synthase)	1	0	0	1	0	0	0	0	0	0	94	22	0	9
Xanthobacter sp. 91	A37EDRAFT_1202	quaternary ammonium compound-resistance protein SugE	0	0	0	0	0	0	0	0	1	0	8	18	0	1
Xanthobacter sp. 91	A37EDRAFT_1203	Glyoxalase-like domain-containing protein	12	1	2	1	0	0	0	0	1	4	127	237	0	40
Xanthobacter sp. 91	A37EDRAFT_1204	CTP synthase	123	52	33	1	34	23	78	10	24	119	513	177	1	13
Xanthobacter sp. 91	A37EDRAFT_1205	protein translocase subunit secG	1	0	0	0	0	1	0	0	0	0	0	0	0	0
Xanthobacter sp. 91	A37EDRAFT_1206	methyltransferase, FkbM family	52	18	26	10	1	0	8	1	14	32	7	0	0	0
Xanthobacter sp. 91	A37EDRAFT_1207	putative MFS transporter, AGZA family, xanthine/uracil permease	1	0	0	1	8	0	4	0	14	1	7	1	0	1
Xanthobacter sp. 91	A37EDRAFT_1208	Uncharacterized membrane protein YeiH	0	1	1	0	1	1	0	0	0	1	2	0	0	1
Xanthobacter sp. 91	A37EDRAFT_1209	K(+)-stimulated pyrophosphate-energized sodium pump	34	2	1	5	9	0	1	1	1	19	146	84	0	4
Xanthobacter sp. 91	A37EDRAFT_1210	Protein of unknown function	54	24	1	6	52	22	5	0	33	37	59	211	0	6
Xanthobacter sp. 91	A37EDRAFT_1211	peroxiredoxin Q/BCP	1	0	0	0	0	0	0	0	0	0	6	0	0	0
Xanthobacter sp. 91	A37EDRAFT_1212	iron complex transport system ATP-binding protein	83	10	18	0	10	9	6	6	6	16	2	2	0	1
Xanthobacter sp. 91	A37EDRAFT_1213	iron complex transport system permease protein	38	10	2	1	0	0	0	0	5	0	84	42	0	1
Xanthobacter sp. 91	A37EDRAFT_1214	iron complex transport system substrate-binding protein	4	0	0	0	1	0	0	0	0	0	71	17	0	0
Xanthobacter sp. 91	A37EDRAFT_1215	hemoglobin/transferrin/lactoferrin receptor protein	0	0	0	0	0	0	0	0	0	0	1	5	0	1
Xanthobacter sp. 91	A37EDRAFT_1216	Heme-degrading monooxygenase HmoA	0	0	0	0	0	0	0	0	0	0	1	0	0	4
Xanthobacter sp. 91	A37EDRAFT_1217	carboxypeptidase Taq	1	0	0	1	0	0	0	0	0	0	79	374	0	61
Xanthobacter sp. 91	A37EDRAFT_1218	Murein DD-endopeptidase MepM and murein hydrolase activator NlpD, contain LysM domain	72	10	15	8	22	6	7	0	4	5	61	74	0	5
Xanthobacter sp. 91	A37EDRAFT_1219	Esterase/lipase superfamily enzyme	5	0	0	0	0	0	0	0	0	1	10	33	176	1
Xanthobacter sp. 91	A37EDRAFT_1220	protein-L-isoaspartate(D-aspartate) O-methyltransferase	4	1	1	1	0	1	0	0	0	1	0	0	0	0
Xanthobacter sp. 91	A37EDRAFT_1221	ATP-dependent DNA helicase RecG	24	12	1	4	8	0	0	2	0	19	52	45	0	1
Xanthobacter sp. 91	A37EDRAFT_1222	hypothetical protein	0	0	0	0	0	0	0	0	0	0	1	2	0	0
Xanthobacter sp. 91	A37EDRAFT_1223	diguanylate cyclase (GGDEF) domain-containing protein	30	7	2	1	16	3	4	2	12	14	160	15	0	1
Xanthobacter sp. 91	A37EDRAFT_1224	glutamine--fructose-6-phosphate transaminase	10	2	0	0	2	0	0	1	1	1	3	2	0	0
Xanthobacter sp. 91	A37EDRAFT_1225	UDP-N-acetylglucosamine pyrophosphorylase (EC 2.7.7.23)/glucosamine-1-phosphate N-acetyltransferase (EC 2.3.1.157)	29	6	0	4	0	0	1	0	0	0	17	2	0	0
Xanthobacter sp. 91	A37EDRAFT_1226	Multimeric flavodoxin WrbA	0	0	0	0	0	0	0	0	0	0	0	1	0	0
Xanthobacter sp. 91	A37EDRAFT_1227	GTP-binding protein Era	2	0	2	0	1	0	0	0	1	0	62	15	0	1
Xanthobacter sp. 91	A37EDRAFT_1228	RNAse III	0	0	0	0	0	0	0	0	0	0	0	1	0	0
Xanthobacter sp. 91	A37EDRAFT_1229	signal peptidase I (EC:3.4.21.89). Serine peptidase. MEROPS family S26A	12	1	0	0	2	1	0	1	0	1	11	9	0	0
Xanthobacter sp. 91	A37EDRAFT_1230	holo-[acyl-carrier protein] synthase	0	1	0	0	2	0	0	0	0	0	3	3	0	0
Xanthobacter sp. 91	A37EDRAFT_1231	pyridoxine 5'-phosphate synthase	1	0	0	0	0	1	0	0	0	0	175	101	0	13
Xanthobacter sp. 91	A37EDRAFT_1232	GTP pyrophosphokinase	27	5	11	0	2	0	1	0	7	0	97	44	0	0
Xanthobacter sp. 91	A37EDRAFT_1233	NADPH2:quinone reductase	0	0	0	0	0	0	0	0	0	0	0	5	0	9
Xanthobacter sp. 91	A37EDRAFT_1234	NAD(P)-dependent dehydrogenase, short-chain alcohol dehydrogenase family	0	0	0	0	0	0	0	1	0	0	20	2	0	0
Xanthobacter sp. 91	A37EDRAFT_1235	Membrane protein TerC, possibly involved in tellurium resistance	18	9	6	0	38	9	0	13	0	5	2	10	0	0
Xanthobacter sp. 91	A37EDRAFT_1236	2-octaprenyl-6-methoxyphenol hydroxylase	14	0	1	0	0	0	0	0	1	0	137	839	0	185
Xanthobacter sp. 91	A37EDRAFT_1237	hypothetical protein	63	12	6	8	0	0	0	0	0	0	2	4	0	6
Xanthobacter sp. 91	A37EDRAFT_1238	Cation transport regulator ChaC	1	0	0	0	0	0	0	0	0	12	1	1	0	0
Xanthobacter sp. 91	A37EDRAFT_1239	beta-methylmalyl-CoA/L-malyl-CoA lyase	31	3	3	1	0	0	0	0	0	0	193	29	0	3
Xanthobacter sp. 91	A37EDRAFT_1240	heat shock protein HspQ	0	0	0	1	0	0	0	0	0	0	0	0	0	0
Xanthobacter sp. 91	A37EDRAFT_1241	peptidyl-prolyl cis-trans isomerase C	3	1	4	0	9	0	0	0	2	9	105	31	0	0
Xanthobacter sp. 91	A37EDRAFT_1242	LSU ribosomal protein L32P	0	0	0	0	0	0	0	0	0	0	0	22	0	1
Xanthobacter sp. 91	A37EDRAFT_1243	hypothetical protein	0	0	0	0	0	0	0	0	0	0	0	0	0	0
Xanthobacter sp. 91	A37EDRAFT_1244	polyhydroxyalkanoate synthesis repressor PhaR	1	4	0	0	8	0	7	1	0	1	4	28	1	4
Xanthobacter sp. 91	A37EDRAFT_1245	acetyl-CoA acetyltransferase (EC 2.3.1.9)	25	11	2	2	10	3	3	6	3	22	2851	449	0	58
Xanthobacter sp. 91	A37EDRAFT_1246	3-oxoacyl-[acyl-carrier-protein] reductase	235	42	38	5	3	0	0	0	10	1	38	20	0	0
Xanthobacter sp. 91	A37EDRAFT_1247	acyl-CoA thioester hydrolase	4	0	0	0	0	0	1	0	0	0	0	0	0	0
Xanthobacter sp. 91	A37EDRAFT_1248	Methyltransferase domain-containing protein	4	0	0	0	0	0	0	1	0	0	63	39	0	1
Xanthobacter sp. 91	A37EDRAFT_1249	glycerate 2-kinase (EC 2.7.1.165)	16	9	0	1	1	4	9	8	12	42	42	11	0	0
Xanthobacter sp. 91	A37EDRAFT_1250	Acetyltransferase (GNAT) family protein	0	0	0	0	0	0	0	0	0	0	1	0	0	0
Xanthobacter sp. 91	A37EDRAFT_1251	Invasion protein IalB, involved in pathogenesis	28	13	8	0	175	12	6	12	12	48	0	8	0	6
Xanthobacter sp. 91	A37EDRAFT_1252	hypothetical protein	0	0	0	0	0	0	0	0	0	0	0	0	0	0
Xanthobacter sp. 91	A37EDRAFT_1253	peptide/nickel transport system substrate-binding protein	1	0	0	0	6	0	0	0	0	1	25	13	0	0
Xanthobacter sp. 91	A37EDRAFT_1254	hypothetical protein	0	0	0	0	0	0	0	1	0	0	1	0	0	0
Xanthobacter sp. 91	A37EDRAFT_1255	SH3 domain-containing protein	0	1	0	0	0	1	1	0	8	1	1	0	0	0
Xanthobacter sp. 91	A37EDRAFT_1256	DNA polymerase-4	0	0	0	0	0	0	0	0	0	0	21	3	0	0
Xanthobacter sp. 91	A37EDRAFT_1257	Protein of unknown function (DUF3572)	0	0	0	0	0	0	0	0	0	0	0	0	0	0
Xanthobacter sp. 91	A37EDRAFT_1258	two-component system, cell cycle response regulator DivK	0	0	0	0	0	0	0	0	0	0	1	2	0	0
Xanthobacter sp. 91	A37EDRAFT_1259	Uncharacterized membrane protein YckC, RDD family	0	4	0	0	8	0	0	0	0	6	45	78	0	6
Xanthobacter sp. 91	A37EDRAFT_1260	arginine-tRNA-protein transferase	0	0	0	0	0	0	0	0	0	0	0	1	0	0
Xanthobacter sp. 91	A37EDRAFT_1261	multiple antibiotic resistance protein	14	1	0	0	4	1	0	0	0	1	0	1	0	0
Xanthobacter sp. 91	A37EDRAFT_1262	3-hydroxyacyl-CoA dehydrogenase	0	1	0	0	2	4	1	1	1	26	13	10	0	0
Xanthobacter sp. 91	A37EDRAFT_1263	enolase (EC 4.2.1.11)	182	31	20	4	4	0	0	0	20	12	121	19	0	3
Xanthobacter sp. 91	A37EDRAFT_1264	7-cyano-7-deazaguanine reductase	2	1	1	0	0	0	0	0	0	0	0	0	0	1
Xanthobacter sp. 91	A37EDRAFT_1265	protein of unknown function (DUF1835)	1	0	0	0	0	0	0	0	0	0	142	65	0	6
Xanthobacter sp. 91	A37EDRAFT_1266	Predicted PurR-regulated permease PerM	6	0	0	0	0	0	0	0	8	1	22	0	0	1
Xanthobacter sp. 91	A37EDRAFT_1267	Sulfotransferase family protein	0	0	0	0	0	0	0	0	0	0	0	0	1	0
Xanthobacter sp. 91	A37EDRAFT_1268	DNA polymerase III, alpha subunit (EC 2.7.7.7)	7	6	10	0	7	2	1	0	4	1	19	9	1	0
Xanthobacter sp. 91	A37EDRAFT_1269	transporter family protein	0	0	0	0	0	0	0	0	0	0	0	0	0	0
Xanthobacter sp. 91	A37EDRAFT_1270	thiamine-phosphate kinase	88	26	23	8	14	0	0	0	6	14	5	2	0	1
Xanthobacter sp. 91	A37EDRAFT_1271	NusB antitermination factor	0	0	0	0	1	0	0	0	0	1	0	1	0	0
Xanthobacter sp. 91	A37EDRAFT_1272	6,7-dimethyl-8-ribityllumazine synthase	48	4	4	4	0	0	0	0	1	0	5	0	0	0
Xanthobacter sp. 91	A37EDRAFT_1273	riboflavin synthase alpha chain	0	0	0	0	0	0	0	0	0	0	0	0	0	4
Xanthobacter sp. 91	A37EDRAFT_1274	diaminohydroxyphosphoribosylaminopyrimidine deaminase (EC 3.5.4.26)/5-amino-6-(5-phosphoribosylamino)uracil reductase (EC 1.1.1	15	9	2	4	5	0	0	0	6	1	10	22	0	0
Xanthobacter sp. 91	A37EDRAFT_1275	transcriptional repressor NrdR	1	0	0	0	0	0	0	0	0	0	0	0	0	0
Xanthobacter sp. 91	A37EDRAFT_1276	serine hydroxymethyltransferase	26	4	2	0	1	1	4	0	2	8	115	121	0	6
Xanthobacter sp. 91	A37EDRAFT_1277	protein TonB	56	30	5	4	1	0	0	0	15	0	391	52	0	1
Xanthobacter sp. 91	A37EDRAFT_1278	outer membrane transport energization protein ExbD	1	0	0	0	0	0	0	0	0	0	1	0	0	0
Xanthobacter sp. 91	A37EDRAFT_1279	outer membrane transport energization protein ExbB (TC 2.C.1.1.1)	2	1	1	0	1	0	0	0	0	0	28	3	0	1
Xanthobacter sp. 91	A37EDRAFT_1280	chaperonin GroEL	171	10	5	19	33	1	5	4	17	33	53	120	0	17
Xanthobacter sp. 91	A37EDRAFT_1281	chaperonin GroES	6	0	0	0	0	0	0	0	0	0	17	0	0	0
Xanthobacter sp. 91	A37EDRAFT_1282	Usg protein (tryptophan operon, function unknown)	0	0	0	0	1	0	0	0	0	0	1	0	0	0
Xanthobacter sp. 91	A37EDRAFT_1283	Uncharacterized conserved protein	0	0	0	0	0	0	0	0	0	8	1	2	0	3
Xanthobacter sp. 91	A37EDRAFT_1284	S-adenosylmethionine:tRNA ribosyltransferase-isomerase	0	0	0	0	0	0	0	0	0	0	85	134	0	22
Xanthobacter sp. 91	A37EDRAFT_1285	tRNA-guanine transglycosylase	0	1	0	0	2	12	0	0	1	13	19	10	0	1
Xanthobacter sp. 91	A37EDRAFT_1286	phytoene synthase	0	0	0	0	2	0	0	0	0	0	0	0	0	0
Xanthobacter sp. 91	A37EDRAFT_1287	Uncharacterized conserved protein, contains Mth938-like domain	29	8	0	4	1	0	0	0	8	0	1	2	0	0
Xanthobacter sp. 91	A37EDRAFT_1288	protein translocase subunit secF	72	21	6	5	31	10	14	9	60	95	382	77	0	6
Xanthobacter sp. 91	A37EDRAFT_1289	preprotein translocase subunit SecD	61	24	2	8	5	0	1	0	9	15	3	2	0	3
Xanthobacter sp. 91	A37EDRAFT_1290	protein translocase subunit yajC	0	0	0	0	0	0	0	0	0	0	22	1	0	0
Xanthobacter sp. 91	A37EDRAFT_1291	5'-nucleotidase /3'-nucleotidase	3	0	1	0	0	0	0	0	0	0	396	173	0	22
Xanthobacter sp. 91	A37EDRAFT_1292	seryl-tRNA synthetase	5	0	0	0	0	0	0	0	0	0	12	9	0	0
Xanthobacter sp. 91	A37EDRAFT_1293	Sec-independent protein translocase TatC	0	0	0	0	0	0	0	0	0	0	1	1	0	0
Xanthobacter sp. 91	A37EDRAFT_1294	sec-independent protein translocase protein TatB	0	0	0	0	0	0	0	0	1	0	1	0	0	0
Xanthobacter sp. 91	A37EDRAFT_1295	sec-independent protein translocase protein TatA	0	0	0	0	0	0	0	0	0	0	0	10	0	1
Xanthobacter sp. 91	A37EDRAFT_1296	iron(III) transport system ATP-binding protein	7	6	0	0	1	0	0	1	0	1	16	1	0	0
Xanthobacter sp. 91	A37EDRAFT_1297	condensin subunit ScpB	1	1	0	0	1	0	0	0	0	0	112	36	0	2
Xanthobacter sp. 91	A37EDRAFT_1298	condensin subunit ScpA	2	1	0	0	3	0	0	0	8	18	11	5	0	0
Xanthobacter sp. 91	A37EDRAFT_1299	beta-N-acetylhexosaminidase	4	1	1	0	0	4	0	0	0	0	73	153	0	6
Xanthobacter sp. 91	A37EDRAFT_1300	Uncharacterized conserved protein	0	0	0	0	0	0	0	0	0	0	0	4	0	0
Xanthobacter sp. 91	A37EDRAFT_1301	RNA polymerase sigma-70 factor, ECF subfamily	0	0	0	0	0	0	0	1	0	1	2	8	0	0
Xanthobacter sp. 91	A37EDRAFT_1302	Uncharacterized conserved protein PhnB, glyoxalase superfamily	12	8	0	1	1	1	6	0	4	1	1	0	0	0
Xanthobacter sp. 91	A37EDRAFT_1303	ATP-binding cassette, subfamily B	21	11	0	0	21	1	1	1	1	10	102	202	0	38
Xanthobacter sp. 91	A37EDRAFT_1304	transcriptional regulator, ArsR family	0	0	0	0	0	0	1	0	0	0	0	0	0	0
Xanthobacter sp. 91	A37EDRAFT_1305	hypothetical protein	6	0	0	0	1	1	0	0	0	5	0	4	0	0
Xanthobacter sp. 91	A37EDRAFT_1306	hypothetical protein	4	0	0	0	0	0	0	0	0	0	4	1	0	0
Xanthobacter sp. 91	A37EDRAFT_1307	Glycosyl transferases group 1	0	0	0	0	1	0	0	0	0	0	0	0	0	0
Xanthobacter sp. 91	A37EDRAFT_1308	DNA-binding transcriptional regulator, LysR family	1	2	1	0	1	0	0	0	0	0	1	0	0	0
Xanthobacter sp. 91	A37EDRAFT_1309	3-hydroxyisobutyrate dehydrogenase	1	0	0	0	0	0	0	0	0	1	50	83	0	4
Xanthobacter sp. 91	A37EDRAFT_1310	Acyl-CoA reductase	12	11	0	0	0	0	1	1	0	0	23	11	0	0
Xanthobacter sp. 91	A37EDRAFT_1311	Protein of unknown function (DUF3100)	0	0	0	0	5	0	1	0	0	0	7	26	0	1
Xanthobacter sp. 91	A37EDRAFT_1312	hippurate hydrolase	13	5	6	0	1	0	0	1	5	4	206	59	0	8
Xanthobacter sp. 91	A37EDRAFT_1315	ETC complex I subunit conserved region	0	0	0	0	0	0	0	0	0	0	0	0	0	0
Xanthobacter sp. 91	A37EDRAFT_1316	hypothetical protein	8	0	1	0	1	4	0	0	0	0	1	0	0	0
Xanthobacter sp. 91	A37EDRAFT_1317	magnesium transporter	7	2	0	0	1	0	1	0	1	1	2	8	0	1
Xanthobacter sp. 91	A37EDRAFT_1318	hypothetical protein	1	0	0	0	0	0	1	0	0	1	0	0	0	0
Xanthobacter sp. 91	A37EDRAFT_1319	glucan 1,3-beta-glucosidase	0	0	0	0	0	0	0	0	0	0	20	7	0	6
Xanthobacter sp. 91	A37EDRAFT_1320	hypothetical protein	1	0	0	0	0	0	0	0	0	0	4	0	0	0
Xanthobacter sp. 91	A37EDRAFT_1321	Glycosyltransferase, catalytic subunit of cellulose synthase and poly-beta-1,6-N-acetylglucosamine synthase	10	1	0	0	2	0	0	0	0	2	15	1	0	8
Xanthobacter sp. 91	A37EDRAFT_1322	molybdenum cofactor guanylyltransferase	0	0	0	0	1	0	0	0	0	0	0	1	0	0
Xanthobacter sp. 91	A37EDRAFT_1323	citrate synthase	313	37	20	10	9	3	1	4	10	3	233	176	0	31
Xanthobacter sp. 91	A37EDRAFT_1324	lipid-A-disaccharide synthase	10	0	0	0	12	1	1	0	62	99	5	1	0	0
Xanthobacter sp. 91	A37EDRAFT_1325	hypothetical protein	6	84	10	35	1	1	1	0	0	5	0	1	0	0
Xanthobacter sp. 91	A37EDRAFT_1326		0	0	0	0	0	0	0	0	0	0	118	2	0	1
Xanthobacter sp. 91	A37EDRAFT_1327	3-hydroxyacyl-[acyl-carrier-protein] dehydratase	2	0	0	0	0	0	1	0	1	1	0	1	0	0
Xanthobacter sp. 91	A37EDRAFT_1328	UDP-3-O-[3-hydroxymyristoyl] glucosamine N-acyltransferase	0	0	0	0	0	0	2	0	0	0	0	0	0	4
Xanthobacter sp. 91	A37EDRAFT_1329	Beta-barrel assembly machine subunit BamA	63	5	1	4	6	2	1	0	1	1	19	9	0	3
Xanthobacter sp. 91	A37EDRAFT_1330	site-2 protease. Metallo peptidase. MEROPS family M50B	1	0	1	0	8	0	0	0	0	1	7	12	0	0
Xanthobacter sp. 91	A37EDRAFT_1331	1-deoxy-D-xylulose 5-phosphate reductoisomerase	10	1	0	0	1	0	1	0	0	0	85	25	0	0
Xanthobacter sp. 91	A37EDRAFT_1332	phosphatidate cytidylyltransferase	0	0	0	0	10	0	0	0	0	1	6	13	0	0
Xanthobacter sp. 91	A37EDRAFT_1333	Undecaprenyl pyrophosphate synthetase (EC 2.5.1.31)	15	4	7	4	10	6	0	8	8	51	7	3	0	1
Xanthobacter sp. 91	A37EDRAFT_1334	ribosome recycling factor	1	0	0	0	0	14	1	1	0	1	46	12	0	0
Xanthobacter sp. 91	A37EDRAFT_1335	uridylate kinase	9	6	4	0	0	0	0	0	0	0	0	4	0	0
Xanthobacter sp. 91	A37EDRAFT_1336	translation elongation factor Ts (EF-Ts)	3	2	1	1	0	2	0	0	1	2	3	7	0	0
Xanthobacter sp. 91	A37EDRAFT_1337	SSU ribosomal protein S2P	238	21	14	5	50	7	19	1	3	23	68	214	0	15
Xanthobacter sp. 91	A37EDRAFT_1338	long-chain acyl-CoA synthetase	30	3	0	1	7	1	1	4	1	37	131	49	0	8
Xanthobacter sp. 91	A37EDRAFT_1339	long-chain fatty acid transport protein	5	1	0	0	0	0	0	0	0	0	8	0	0	1
Xanthobacter sp. 91	A37EDRAFT_1340	transcriptional regulator, MerR family	0	0	0	0	0	0	0	0	0	0	1	0	0	0
Xanthobacter sp. 91	A37EDRAFT_1341	acetyl-CoA acyltransferase	0	2	1	1	33	26	41	4	2	22	11	126	0	6
Xanthobacter sp. 91	A37EDRAFT_1342	3-hydroxyacyl-CoA dehydrogenase (EC 1.1.1.35)	17	0	4	5	16	6	1	5	6	23	6	1	0	0
Xanthobacter sp. 91	A37EDRAFT_1344	Acyl-CoA dehydrogenase	18	0	1	0	6	1	0	0	0	0	10	22	0	0
Xanthobacter sp. 91	A37EDRAFT_1345	SCP-2 sterol transfer family protein	8	4	1	1	0	0	0	0	0	8	1	0	0	0
Xanthobacter sp. 91	A37EDRAFT_1346	Peptidoglycan/LPS O-acetylase OafA/YrhL, contains acyltransferase and SGNH-hydrolase domains	35	10	10	19	46	13	20	17	35	126	102	201	0	12
Xanthobacter sp. 91	A37EDRAFT_1347	Peptidoglycan/LPS O-acetylase OafA/YrhL, contains acyltransferase and SGNH-hydrolase domains	6	7	1	0	1	0	0	0	0	5	25	23	0	1
Xanthobacter sp. 91	A37EDRAFT_1348	hydrophobic/amphiphilic exporter-1, HAE1 family	0	0	0	0	0	0	0	0	0	0	5	5	0	1
Xanthobacter sp. 91	A37EDRAFT_1349	RND family efflux transporter, MFP subunit	1	0	0	0	0	0	0	0	4	1	5	1	0	1
Xanthobacter sp. 91	A37EDRAFT_1350	Aspartate/methionine/tyrosine aminotransferase	0	0	0	0	0	0	0	0	0	1	3	1	0	0
Xanthobacter sp. 91	A37EDRAFT_1351	hypothetical protein	0	0	0	0	0	0	0	0	0	0	0	0	0	0
Xanthobacter sp. 91	A37EDRAFT_1352	potassium/proton antiporter, CPA1 family	15	0	3	0	6	0	0	0	0	0	15	58	0	2
Xanthobacter sp. 91	A37EDRAFT_1353	hypothetical protein	0	0	0	0	0	1	0	0	0	0	0	0	0	0
Xanthobacter sp. 91	A37EDRAFT_1354	hypothetical protein	0	0	0	0	0	0	0	0	0	0	0	0	0	0
Xanthobacter sp. 91	A37EDRAFT_1355	hypothetical protein	0	0	0	0	0	0	0	0	0	0	0	1	0	0
Xanthobacter sp. 91	A37EDRAFT_1356	dimethylhistidine N-methyltransferase	0	0	0	0	1	0	0	0	0	0	2	9	0	0
Xanthobacter sp. 91	A37EDRAFT_1357	ergothioneine biosynthesis protein EgtB	25	4	8	0	4	0	0	0	0	0	38	80	0	6
Xanthobacter sp. 91	A37EDRAFT_1358	ModE molybdate transport repressor domain-containing protein	164	44	26	12	0	0	0	0	4	4	3	1	0	0
Xanthobacter sp. 91	A37EDRAFT_1359	nitronate monooxygenase	11	0	1	0	1	0	1	0	0	0	24	19	0	1
Xanthobacter sp. 91	A37EDRAFT_1360	vanillate O-demethylase ferredoxin subunit	73	21	10	0	4	0	0	0	10	4	18	44	0	1
Xanthobacter sp. 91	A37EDRAFT_1361	hypothetical protein	0	0	0	0	0	0	0	0	0	0	0	0	0	0
Xanthobacter sp. 91	A37EDRAFT_1363	Transglutaminase-like enzyme, putative cysteine protease	0	0	0	0	0	0	0	0	0	1	1	1	0	0
Xanthobacter sp. 91	A37EDRAFT_1364	GntR family transcriptional regulator	0	0	0	0	0	0	0	0	0	0	0	0	0	0
Xanthobacter sp. 91	A37EDRAFT_1365	amino acid/amide ABC transporter substrate-binding protein, HAAT family (TC 3.A.1.4.-)	1	0	0	0	0	0	0	0	0	0	7	15	0	4
Xanthobacter sp. 91	A37EDRAFT_1366	Ribonucleotide reductase beta subunit, ferritin-like domain-containing	1	0	0	0	24	0	0	0	0	0	0	1	0	0
Xanthobacter sp. 91	A37EDRAFT_1367	hypothetical protein	10	1	4	0	6	0	2	0	0	4	2	1	0	0
Xanthobacter sp. 91	A37EDRAFT_1368	amino acid/amide ABC transporter membrane protein 1, HAAT family (TC 3.A.1.4.-)	214	14	10	8	1	0	0	0	1	0	27	23	0	4
Xanthobacter sp. 91	A37EDRAFT_1369	amino acid/amide ABC transporter membrane protein 2, HAAT family (TC 3.A.1.4.-)	36	0	6	0	0	0	0	0	4	0	4	0	0	1
Xanthobacter sp. 91	A37EDRAFT_1370	amino acid/amide ABC transporter ATP-binding protein 1, HAAT family (TC 3.A.1.4.-)	42	2	1	2	0	0	0	0	0	3	4	7	0	0
Xanthobacter sp. 91	A37EDRAFT_1371	branched-chain amino acid transport system ATP-binding protein	33	16	2	1	1	1	0	0	4	13	15	19	0	1
Xanthobacter sp. 91	A37EDRAFT_1372	arylformamidase	0	0	0	0	0	0	0	0	0	0	0	0	0	0
Xanthobacter sp. 91	A37EDRAFT_1373	Enamine deaminase RidA, house cleaning of reactive enamine intermediates, YjgF/YER057c/UK114 family	0	0	0	0	4	1	0	0	0	0	1	7	0	4
Xanthobacter sp. 91	A37EDRAFT_1374	two component transcriptional regulator, LuxR family	13	1	5	0	1	0	0	0	0	1	5	19	0	1
Xanthobacter sp. 91	A37EDRAFT_1375	Signal transduction histidine kinase	28	4	5	0	6	2	4	1	8	36	2	1	0	0
Xanthobacter sp. 91	A37EDRAFT_1376	Protein of unknown function (DUF2380)	5	0	0	0	1	1	0	0	0	6	8	0	0	0
Xanthobacter sp. 91	A37EDRAFT_1377	Uncharacterized conserved protein	6	0	0	0	5	0	1	1	0	0	10	7	0	0
Xanthobacter sp. 91	A37EDRAFT_1378	hypothetical protein	0	0	0	0	0	0	0	0	0	0	0	0	0	0
Xanthobacter sp. 91	A37EDRAFT_1379	Two-component sensor histidine kinase, contains HisKA and HATPase domains	0	0	0	0	0	0	0	0	0	0	8	4	0	0
Xanthobacter sp. 91	A37EDRAFT_1380	Predicted Fe2+/Mn2+ transporter, VIT1/CCC1 family	18	4	2	1	0	0	0	0	0	0	3	1	0	0
Xanthobacter sp. 91	A37EDRAFT_1381	NitT/TauT family transport system substrate-binding protein	1	0	0	1	1	0	0	0	0	2	6	12	0	1
Xanthobacter sp. 91	A37EDRAFT_1382	NitT/TauT family transport system ATP-binding protein	0	0	0	0	4	0	0	0	0	1	0	7	0	0
Xanthobacter sp. 91	A37EDRAFT_1383	NitT/TauT family transport system permease protein	2	0	0	0	0	0	0	0	0	0	3	2	0	0
Xanthobacter sp. 91	A37EDRAFT_1384	two-component system, OmpR family, sensor histidine kinase TctE	19	1	1	0	14	1	1	0	2	8	35	48	0	0
Xanthobacter sp. 91	A37EDRAFT_1385	two-component system, OmpR family, response regulator TctD	62	6	8	4	7	0	0	0	0	0	34	5	0	9
Xanthobacter sp. 91	A37EDRAFT_1386	Autotransporter beta-domain-containing protein	92	18	11	8	12	6	0	0	8	16	334	83	0	3
Xanthobacter sp. 91	A37EDRAFT_1387	Flp pilus assembly protein TadD, contains TPR repeats	1	3	0	0	4	1	0	0	0	0	17	16	0	0
Xanthobacter sp. 91	A37EDRAFT_1388	3-dehydrosphinganine reductase	1	0	0	0	12	4	5	0	0	1	13	2	0	1
Xanthobacter sp. 91	A37EDRAFT_1389	polysaccharide export outer membrane protein	29	0	5	0	7	2	0	0	5	4	1	1	0	0
Xanthobacter sp. 91	A37EDRAFT_1390	capsular polysaccharide transport system permease protein	0	0	0	0	0	0	0	1	0	0	0	0	0	1
Xanthobacter sp. 91	A37EDRAFT_1391	hypothetical protein	0	0	0	0	0	0	0	0	0	0	30	5	0	0
Xanthobacter sp. 91	A37EDRAFT_1392	capsular polysaccharide transport system permease protein	0	0	0	0	1	0	0	0	0	5	1	0	0	0
Xanthobacter sp. 91	A37EDRAFT_1393	Methyltransferase domain-containing protein	1	0	0	0	0	0	0	0	0	0	1	0	0	0
Xanthobacter sp. 91	A37EDRAFT_1394	Glycosyltransferase involved in cell wall bisynthesis	0	0	0	0	0	0	0	0	0	0	8	19	1	0
Xanthobacter sp. 91	A37EDRAFT_1395	UDP-glucose 4-epimerase	0	0	0	0	4	1	0	0	0	0	0	0	0	0
Xanthobacter sp. 91	A37EDRAFT_1396	Glycosyltransferase involved in cell wall bisynthesis	63	6	7	1	10	6	0	1	3	1	6	19	0	0
Xanthobacter sp. 91	A37EDRAFT_1397	capsular polysaccharide transport system permease protein	31	9	7	2	10	4	4	6	4	32	1	6	0	1
Xanthobacter sp. 91	A37EDRAFT_1398	capsular polysaccharide transport system ATP-binding protein	0	0	0	0	0	0	0	0	0	0	34	17	0	1
Xanthobacter sp. 91	A37EDRAFT_1399	capsular polysaccharide transport system permease protein	0	0	0	0	1	0	0	0	0	0	1	0	0	0
Xanthobacter sp. 91	A37EDRAFT_1400	hypothetical protein	4	1	0	0	5	0	0	0	0	0	2	9	0	1
Xanthobacter sp. 91	A37EDRAFT_1401	UDP-galactopyranose mutase	0	0	0	0	0	0	0	0	0	0	0	0	0	0
Xanthobacter sp. 91	A37EDRAFT_1402	hypothetical protein	0	0	0	0	0	0	0	0	0	0	0	0	0	0
Xanthobacter sp. 91	A37EDRAFT_1403	Glycosyltransferase involved in cell wall bisynthesis	24	22	8	0	7	1	0	0	14	21	2	4	0	0
Xanthobacter sp. 91	A37EDRAFT_1404	Glycosyltransferase involved in cell wall bisynthesis	0	0	0	0	0	0	0	0	0	0	17	14	0	0
Xanthobacter sp. 91	A37EDRAFT_1405	hypothetical protein	0	0	0	0	0	0	0	0	0	0	0	1	0	0
Xanthobacter sp. 91	A37EDRAFT_1406	UDP-glucose 4-epimerase	16	1	0	0	8	10	10	0	0	14	2	0	0	4
Xanthobacter sp. 91	A37EDRAFT_1407	Acyl transferase domain-containing protein	25	5	8	6	8	0	0	0	0	10	93	134	0	15
Xanthobacter sp. 91	A37EDRAFT_1408	8-amino-7-oxononanoate synthase	27	1	18	0	4	0	0	0	0	4	3	6	0	0
Xanthobacter sp. 91	A37EDRAFT_1409	Glycosyltransferase involved in cell wall bisynthesis	25	18	12	1	8	1	6	0	1	3	4	16	0	1
Xanthobacter sp. 91	A37EDRAFT_1410	Glycosyl transferase 4-like domain-containing protein	29	9	0	0	9	0	0	1	4	4	13	6	0	2
Xanthobacter sp. 91	A37EDRAFT_1412	Thioredoxin reductase	0	1	0	0	0	0	0	0	0	0	53	20	0	4
Xanthobacter sp. 91	A37EDRAFT_1413	NitT/TauT family transport system ATP-binding protein	0	0	0	0	1	0	0	0	0	0	0	5	0	0
Xanthobacter sp. 91	A37EDRAFT_1414	NitT/TauT family transport system permease protein	0	0	0	0	0	0	0	0	0	0	1	0	0	0
Xanthobacter sp. 91	A37EDRAFT_1415	NitT/TauT family transport system substrate-binding protein	76	4	5	4	4	0	0	0	4	0	14	15	0	1
Xanthobacter sp. 91	A37EDRAFT_1416	amino acid ABC transporter substrate-binding protein, PAAT family	1	1	1	0	0	0	0	0	0	0	0	0	0	0
Xanthobacter sp. 91	A37EDRAFT_1417	Ethanolamine ammonia-lyase heavy chain	20	10	4	0	14	15	0	6	6	26	279	646	0	104
Xanthobacter sp. 91	A37EDRAFT_1418	Ethanolamine ammonia-lyase light chain	0	0	0	0	0	0	0	0	0	0	1	4	0	0
Xanthobacter sp. 91	A37EDRAFT_1419	ethanolamine:proton symporter, EAT family	2	1	1	0	10	1	10	4	1	6	0	8	0	1
Xanthobacter sp. 91	A37EDRAFT_1420	hypothetical protein	0	0	0	0	0	0	0	0	0	0	0	1	0	0
Xanthobacter sp. 91	A37EDRAFT_1421	hypothetical protein	0	0	0	0	0	0	0	0	0	0	47	8	0	1
Xanthobacter sp. 91	A37EDRAFT_1422	aminodeoxychorismate synthase, subunit I	13	4	0	1	0	0	1	0	0	0	55	17	0	5
Xanthobacter sp. 91	A37EDRAFT_1423	branched-chain amino acid aminotransferase	6	0	0	0	0	0	0	0	0	1	0	1	0	1
Xanthobacter sp. 91	A37EDRAFT_1424	Protein N-acetyltransferase, RimJ/RimL family	142	26	20	16	0	0	0	0	6	0	4	0	0	0
Xanthobacter sp. 91	A37EDRAFT_1425	glycosyltransferase, MGT family	4	0	0	0	5	0	0	0	0	0	2	2	0	0
Xanthobacter sp. 91	A37EDRAFT_1426	phytoene synthase	0	0	0	0	0	0	0	0	0	0	0	8	0	0
Xanthobacter sp. 91	A37EDRAFT_1427	phytoene desaturase	0	0	0	0	1	1	0	0	0	2	1	14	0	2
Xanthobacter sp. 91	A37EDRAFT_1428	lycopene beta-cyclase	2	1	0	0	10	0	1	0	2	0	2	3	0	0
Xanthobacter sp. 91	A37EDRAFT_1429	Uncharacterized conserved protein, DUF983 family	0	0	0	0	0	0	0	0	0	0	20	15	0	0
Xanthobacter sp. 91	A37EDRAFT_1430	TRAP transporter, DctM subunit	26	6	1	3	5	1	1	0	0	1	6	6	0	0
Xanthobacter sp. 91	A37EDRAFT_1431	TRAP-type C4-dicarboxylate transport system, small permease component	1	0	0	0	0	0	0	0	0	0	1	0	0	0
Xanthobacter sp. 91	A37EDRAFT_1432	tripartite ATP-independent transporter solute receptor, DctP family	4	1	0	0	0	0	0	0	0	0	31	2	0	0
Xanthobacter sp. 91	A37EDRAFT_1433	N-acetylmuramoyl-L-alanine amidase	1	1	0	0	0	0	0	0	0	0	1	0	0	0
Xanthobacter sp. 91	A37EDRAFT_1434	RNAse E	78	7	5	0	19	1	0	1	14	16	254	158	0	1
Xanthobacter sp. 91	A37EDRAFT_1435	penicillin-binding protein 1A	298	22	11	4	6	0	0	0	6	2	59	45	0	9
Xanthobacter sp. 91	A37EDRAFT_1436	PAS domain S-box-containing protein/diguanylate cyclase (GGDEF) domain-containing protein	6	7	0	0	1	1	0	0	1	0	57	10	220	1
Xanthobacter sp. 91	A37EDRAFT_1437	bacterial peptide chain release factor 2 (bRF-2)	16	0	0	0	4	0	1	0	0	0	172	36	0	2
Xanthobacter sp. 91	A37EDRAFT_1438	Ferredoxin subunit of nitrite reductase or a ring-hydroxylating dioxygenase	0	0	0	0	1	0	0	0	0	0	10	7	0	8
Xanthobacter sp. 91	A37EDRAFT_1439	hypothetical protein	1	0	0	0	0	0	0	0	0	0	3	1	0	0
Xanthobacter sp. 91	A37EDRAFT_1440	hypothetical protein	0	0	0	0	0	0	0	0	0	0	0	0	0	0
Xanthobacter sp. 91	A37EDRAFT_1441	ribonucleoside-diphosphate reductase class II	37	13	8	1	20	4	18	4	1	11	833	1987	2	204
Xanthobacter sp. 91	A37EDRAFT_1442	metabolite-proton symporter	9	1	1	0	0	1	0	0	0	10	2	1	0	0
Xanthobacter sp. 91	A37EDRAFT_1443	deoxyribodipyrimidine photo-lyase	1	0	0	0	1	0	0	0	0	0	15	1	0	1
Xanthobacter sp. 91	A37EDRAFT_1444	cysteine synthase A	2	1	0	0	1	0	1	1	4	0	87	79	0	5
Xanthobacter sp. 91	A37EDRAFT_1445	thiosulfate/3-mercaptopyruvate sulfurtransferase	0	0	0	0	0	0	1	0	0	0	1	9	0	0
Xanthobacter sp. 91	A37EDRAFT_1446	putative colanic acid biosynthesis acetyltransferase WcaF	0	0	0	0	0	0	0	0	0	0	0	1	0	0
Xanthobacter sp. 91	A37EDRAFT_1447	Nucleoside-diphosphate-sugar epimerase	0	0	0	0	0	0	1	0	8	2	1	0	0	0
Xanthobacter sp. 91	A37EDRAFT_1448	5-methylcytosine-specific restriction endonuclease McrA	0	0	0	0	0	0	0	0	0	0	33	20	0	0
Xanthobacter sp. 91	A37EDRAFT_1449	phospholipase/carboxylesterase	1	0	0	0	0	0	0	0	0	0	4	1	0	0
Xanthobacter sp. 91	A37EDRAFT_1450	DNA-3-methyladenine glycosylase II	1	0	0	0	4	0	0	0	0	2	5	14	0	0
Xanthobacter sp. 91	A37EDRAFT_1451	glutamyl-Q tRNA(Asp) synthetase	100	2	14	12	0	0	0	0	1	4	40	18	60	1
Xanthobacter sp. 91	A37EDRAFT_1452	hypothetical protein	12	1	1	0	1	1	0	0	1	0	0	8	0	1
Xanthobacter sp. 91	A37EDRAFT_1453	hypothetical protein	0	0	0	0	1	0	0	0	0	1	0	3	0	0
Xanthobacter sp. 91	A37EDRAFT_1454	DNA-directed RNA polymerase subunit omega	1	0	0	0	1	0	0	1	4	2	2	0	0	3
Xanthobacter sp. 91	A37EDRAFT_1455	Uncharacterized conserved protein, LabA/DUF88 family	0	0	0	0	0	0	0	0	0	0	22	12	0	1
Xanthobacter sp. 91	A37EDRAFT_1456	uracil-DNA glycosylase, family 4	0	0	0	0	1	1	0	0	0	0	8	31	0	0
Xanthobacter sp. 91	A37EDRAFT_1457	Peroxiredoxin	0	0	1	4	2	0	0	1	0	10	167	460	0	52
Xanthobacter sp. 91	A37EDRAFT_1458	Catechol 2,3-dioxygenase	1	0	0	0	0	0	0	0	0	0	0	0	0	0
Xanthobacter sp. 91	A37EDRAFT_1459	SsrA-binding protein	4	0	0	0	0	0	1	0	0	0	10	9	0	5
Xanthobacter sp. 91	A37EDRAFT_1460	ParE toxin of type II toxin-antitoxin system, parDE	0	0	0	0	0	0	0	0	0	0	0	0	0	0
Xanthobacter sp. 91	A37EDRAFT_1461	hypothetical protein	0	0	0	0	0	0	0	0	0	0	0	0	0	0
Xanthobacter sp. 91	A37EDRAFT_1462	4-hydroxy-tetrahydrodipicolinate synthase	4	0	1	0	0	1	1	1	0	4	2	9	0	0
Xanthobacter sp. 91	A37EDRAFT_1463	soluble lytic murein transglycosylase	5	0	0	1	5	0	2	0	0	0	70	24	0	0
Xanthobacter sp. 91	A37EDRAFT_1464	Predicted 5' DNA nuclease, flap endonuclease-1-like, helix-3-turn-helix (H3TH) domain	6	1	1	1	14	4	0	0	1	48	2	1	0	0
Xanthobacter sp. 91	A37EDRAFT_1465	Outer membrane protein OmpA	0	0	0	0	1	0	0	0	0	0	3	3	0	0
Xanthobacter sp. 91	A37EDRAFT_1466	Porin subfamily protein	5	1	10	0	0	0	0	0	0	0	5	0	0	0
Xanthobacter sp. 91	A37EDRAFT_1467	Porin subfamily protein	3	2	0	0	25	7	3	0	1	4	110	228	307	41
Xanthobacter sp. 91	A37EDRAFT_1468	EamA-like transporter family protein	0	1	0	0	1	0	0	0	10	10	5	6	0	2
Xanthobacter sp. 91	A37EDRAFT_1469	DNA-binding transcriptional regulator, MocR family, contains an aminotransferase domain	0	1	0	0	1	0	1	0	0	1	0	1	0	1
Xanthobacter sp. 91	A37EDRAFT_1470	Catechol 2,3-dioxygenase	0	1	0	0	0	0	0	0	0	0	15	12	0	4
Xanthobacter sp. 91	A37EDRAFT_1471	Predicted DNA-binding transcriptional regulator YafY, contains an HTH and WYL domains	0	0	0	0	0	0	0	0	0	0	0	3	0	0
Xanthobacter sp. 91	A37EDRAFT_1472	peptide/nickel transport system substrate-binding protein	24	2	2	1	1	1	0	0	1	10	0	1	0	0
Xanthobacter sp. 91	A37EDRAFT_1473	peptide/nickel transport system permease protein	0	0	0	0	0	0	0	0	0	0	1	9	0	10
Xanthobacter sp. 91	A37EDRAFT_1474	peptide/nickel transport system permease protein	0	4	0	0	0	0	0	0	0	0	1	0	0	0
Xanthobacter sp. 91	A37EDRAFT_1475	peptide/nickel transport system ATP-binding protein	0	0	0	0	0	0	0	0	0	2	89	29	0	2
Xanthobacter sp. 91	A37EDRAFT_1476	N-methylhydantoinase A	196	37	26	1	8	1	2	0	5	26	13	10	0	0
Xanthobacter sp. 91	A37EDRAFT_1477	N-methylhydantoinase B	0	0	0	0	0	0	0	0	1	0	1	1	0	0
Xanthobacter sp. 91	A37EDRAFT_1478	GntR family transcriptional regulator / MocR family aminotransferase	1	1	0	0	6	0	0	0	0	9	8	15	0	0
Xanthobacter sp. 91	A37EDRAFT_1479	4-aminobutyrate aminotransferase	50	1	1	1	0	0	1	1	0	0	5	2	0	0
Xanthobacter sp. 91	A37EDRAFT_1480	Putative lumazine-binding	0	0	1	0	8	1	1	0	6	8	0	4	0	0
Xanthobacter sp. 91	A37EDRAFT_1482	Tetratricopeptide (TPR) repeat	5	2	2	1	8	1	1	0	12	11	1	1	0	0
Xanthobacter sp. 91	A37EDRAFT_1483	glutathione S-transferase	0	0	0	0	0	0	0	0	0	0	166	196	0	35
Xanthobacter sp. 91	A37EDRAFT_1484	Acetyltransferase (GNAT) family protein	1	0	0	0	0	0	0	0	4	0	1	2	0	0
Xanthobacter sp. 91	A37EDRAFT_1485	Dolichyl-phosphate-mannose-protein mannosyltransferase	5	6	1	1	1	1	0	1	1	10	164	67	0	4
Xanthobacter sp. 91	A37EDRAFT_1486	acylphosphatase	0	0	0	0	0	0	0	0	0	0	50	5	0	0
Xanthobacter sp. 91	A37EDRAFT_1487	protein of unknown function (DUF1849)	0	0	0	0	0	0	0	0	0	0	6	5	0	0
Xanthobacter sp. 91	A37EDRAFT_1488	Enamine deaminase RidA, house cleaning of reactive enamine intermediates, YjgF/YER057c/UK114 family	0	0	0	1	0	0	0	1	0	0	1	2	0	0
Xanthobacter sp. 91	A37EDRAFT_1489	Glycerophosphoryl diester phosphodiesterase	38	9	8	1	1	0	0	0	0	0	11	2	0	1
Xanthobacter sp. 91	A37EDRAFT_1490	hypothetical protein	18	1	4	4	1	0	0	0	6	1	3	0	0	0
Xanthobacter sp. 91	A37EDRAFT_1491	putative proteasome-type protease	0	0	0	0	0	0	0	0	0	0	12	11	0	6
Xanthobacter sp. 91	A37EDRAFT_1492	peptidylprolyl isomerase	0	0	0	0	0	0	0	0	0	0	30	41	0	0
Xanthobacter sp. 91	A37EDRAFT_1493	peptidylprolyl isomerase	4	0	0	0	1	0	0	0	0	0	8	1	0	0
Xanthobacter sp. 91	A37EDRAFT_1494	Phosphopantetheine adenylyltransferase	0	0	0	0	0	0	0	0	0	0	98	20	0	0
Xanthobacter sp. 91	A37EDRAFT_1495	L-ascorbate metabolism protein UlaG, beta-lactamase superfamily	6	4	0	0	4	0	0	1	0	1	81	23	0	0
Xanthobacter sp. 91	A37EDRAFT_1496	cytochrome c-type biogenesis protein	2	1	0	0	2	0	1	0	0	0	4	1	0	0
Xanthobacter sp. 91	A37EDRAFT_1497	putative membrane protein	2	0	0	0	0	0	0	0	1	1	1	1	0	0
Xanthobacter sp. 91	A37EDRAFT_1498	hypothetical protein	4	1	0	0	0	0	0	0	0	0	0	0	0	1
Xanthobacter sp. 91	A37EDRAFT_1499	hypothetical protein	14	1	0	0	0	0	0	0	0	0	10	5	0	0
Xanthobacter sp. 91	A37EDRAFT_1500	polysaccharide export outer membrane protein	1	1	0	0	0	0	0	0	1	0	1	1	0	0
Xanthobacter sp. 91	A37EDRAFT_1501	serine/threonine protein phosphatase 1	76	18	5	1	80	29	16	6	0	88	8	15	0	20
Xanthobacter sp. 91	A37EDRAFT_1502	adenosylcobinamide-phosphate synthase (EC 6.3.1.10)	209	29	19	6	6	1	0	0	1	6	85	24	0	6
Xanthobacter sp. 91	A37EDRAFT_1503	adenosylcobyric acid synthase (glutamine-hydrolysing)	1	4	0	0	5	0	0	0	0	4	118	566	0	68
Xanthobacter sp. 91	A37EDRAFT_1504	cob(I)yrinic acid a,c-diamide adenosyltransferase	0	2	0	0	6	4	0	0	4	36	131	75	1	9
Xanthobacter sp. 91	A37EDRAFT_1505	adenosylcobinamide kinase	9	0	5	0	1	0	0	0	1	1	10	6	0	0
Xanthobacter sp. 91	A37EDRAFT_1506	ADP-glyceromanno-heptose 6-epimerase precursor	0	0	0	0	0	0	0	0	0	0	12	8	0	1
Xanthobacter sp. 91	A37EDRAFT_1507	heptosyltransferase-1	20	0	0	0	0	0	4	0	2	1	2	0	0	0
Xanthobacter sp. 91	A37EDRAFT_1508	heptosyltransferase-2	11	11	1	1	4	0	0	0	4	9	1	2	0	0
Xanthobacter sp. 91	A37EDRAFT_1509	phasin	6	0	0	0	0	0	0	0	0	0	0	0	0	0
Xanthobacter sp. 91	A37EDRAFT_1510	phasin	4	0	0	0	0	0	0	0	0	1	12	20	0	2
Xanthobacter sp. 91	A37EDRAFT_1511	PAS domain-containing protein	179	15	4	0	8	0	1	1	8	19	51	12	1	0
Xanthobacter sp. 91	A37EDRAFT_1512	Bacterioferritin-associated ferredoxin	0	0	0	0	0	0	0	0	0	0	0	0	0	0
Xanthobacter sp. 91	A37EDRAFT_1513	bacterioferritin	82	20	0	0	2	0	0	0	11	0	10	12	0	4
Xanthobacter sp. 91	A37EDRAFT_1514	iron(III) transport system substrate-binding protein	9	4	1	1	6	1	0	0	0	12	4	3	0	1
Xanthobacter sp. 91	A37EDRAFT_1515	iron(III) transport system permease protein	253	56	21	4	5	0	1	0	9	18	13	21	0	1
Xanthobacter sp. 91	A37EDRAFT_1516	AsmA protein	1	0	1	0	0	0	0	0	0	0	21	22	0	2
Xanthobacter sp. 91	A37EDRAFT_1517	Invasion protein IalB, involved in pathogenesis	20	24	6	4	6	4	6	0	64	78	21	0	0	0
Xanthobacter sp. 91	A37EDRAFT_1518	xanthine dehydrogenase, molybdenum binding subunit apoprotein	20	13	7	9	58	18	7	26	15	78	12	37	0	0
Xanthobacter sp. 91	A37EDRAFT_1519	xanthine dehydrogenase small subunit	6	1	0	6	12	1	0	10	0	18	10	6	0	4
Xanthobacter sp. 91	A37EDRAFT_1520	NitT/TauT family transport system permease protein	9	2	1	2	1	7	8	1	51	14	2	0	0	0
Xanthobacter sp. 91	A37EDRAFT_1521	NitT/TauT family transport system ATP-binding protein	28	4	10	0	2	4	0	6	1	2	15	5	0	1
Xanthobacter sp. 91	A37EDRAFT_1522	NitT/TauT family transport system substrate-binding protein	10	6	1	0	1	1	6	18	5	15	10	1	0	0
Xanthobacter sp. 91	A37EDRAFT_1523	UDP:flavonoid glycosyltransferase YjiC, YdhE family	10	0	0	0	1	0	0	0	0	0	59	29	0	1
Xanthobacter sp. 91	A37EDRAFT_1524	FecR family protein	44	8	1	1	2	1	0	0	0	1	8	0	0	0
Xanthobacter sp. 91	A37EDRAFT_1525	Tetratricopeptide repeat-containing protein	1	0	0	0	8	0	0	0	0	8	6	5	0	0
Xanthobacter sp. 91	A37EDRAFT_1526	glyoxalase family protein	1	0	0	0	4	0	4	0	0	0	1	0	0	0
Xanthobacter sp. 91	A37EDRAFT_1527	phospholipase/carboxylesterase	13	0	0	0	0	0	0	0	1	0	1	4	0	1
Xanthobacter sp. 91	A37EDRAFT_1528	Lysophospholipase L1	0	0	0	0	0	0	0	0	0	0	0	1	0	0
Xanthobacter sp. 91	A37EDRAFT_1529	Radical SAM superfamily enzyme YgiQ, UPF0313 family	138	20	18	11	2	0	0	0	2	0	100	57	0	0
Xanthobacter sp. 91	A37EDRAFT_1530	Protein of unknown function (DUF1446)	28	2	13	4	12	4	14	1	11	32	10	1	0	0
Xanthobacter sp. 91	A37EDRAFT_1531	protein of unknown function (DUF4387)	0	0	0	0	0	0	0	0	0	0	0	0	0	0
Xanthobacter sp. 91	A37EDRAFT_1532	tricarballylate dehydrogenase	23	24	8	4	9	2	14	1	0	26	6	24	0	0
Xanthobacter sp. 91	A37EDRAFT_1533	aldehyde dehydrogenase (NAD+)	5	1	1	1	0	0	0	0	0	1	5	27	0	1
Xanthobacter sp. 91	A37EDRAFT_1534	Lactate dehydrogenase	0	0	0	0	1	0	0	0	0	0	4	9	0	0
Xanthobacter sp. 91	A37EDRAFT_1535	hypothetical protein	50	4	6	1	10	16	12	0	0	52	9	8	0	1
Xanthobacter sp. 91	A37EDRAFT_1536	branched-chain amino acid transport system substrate-binding protein	0	0	0	0	0	0	0	0	0	0	0	1	0	0
Xanthobacter sp. 91	A37EDRAFT_1537	DNA-binding transcriptional regulator, GntR family	0	0	0	0	0	0	0	0	0	0	0	0	0	0
Xanthobacter sp. 91	A37EDRAFT_1538	carboxyvinyl-carboxyphosphonate phosphorylmutase	4	1	0	0	1	0	0	0	0	0	2	1	1	0
Xanthobacter sp. 91	A37EDRAFT_1539	NitT/TauT family transport system substrate-binding protein	0	0	0	0	4	0	1	0	0	0	0	9	0	6
Xanthobacter sp. 91	A37EDRAFT_1540	NitT/TauT family transport system permease protein	12	10	4	1	34	8	8	1	8	76	0	2	1	1
Xanthobacter sp. 91	A37EDRAFT_1541	NitT/TauT family transport system ATP-binding protein	0	1	0	0	0	0	0	0	0	0	0	34	0	0
Xanthobacter sp. 91	A37EDRAFT_1542	NitT/TauT family transport system permease protein	46	1	4	0	0	0	0	0	5	0	0	2	0	1
Xanthobacter sp. 91	A37EDRAFT_1543	2,3-dimethylmalate lyase	4	0	0	0	4	7	0	0	4	8	1	14	0	0
Xanthobacter sp. 91	A37EDRAFT_1544	hypothetical protein	0	0	1	0	0	0	0	0	0	0	1	0	0	0
Xanthobacter sp. 91	A37EDRAFT_1545	Domain of unknown function (DUF4102)	0	0	0	0	0	0	0	0	0	0	0	0	0	0
Xanthobacter sp. 91	A37EDRAFT_1546	hypothetical protein	566	66	26	24	0	0	0	0	16	0	1	0	0	0
Xanthobacter sp. 91	A37EDRAFT_1547	hypothetical protein	0	0	0	0	0	0	0	0	0	0	0	1	0	0
Xanthobacter sp. 91	A37EDRAFT_1548	Putative SOS response-associated peptidase YedK	0	0	0	0	0	0	0	0	0	0	1	4	0	0
Xanthobacter sp. 91	A37EDRAFT_1549	methyltransferase, FkbM family	0	0	0	0	0	0	0	0	0	0	0	0	0	0
Xanthobacter sp. 91	A37EDRAFT_1550	Winged helix DNA-binding domain-containing protein	0	0	0	0	1	0	0	0	0	1	1	0	0	4
Xanthobacter sp. 91	A37EDRAFT_1551	EAL domain, c-di-GMP-specific phosphodiesterase class I (or its enzymatically inactive variant)	0	0	0	0	0	0	0	0	0	0	0	0	0	0
Xanthobacter sp. 91	A37EDRAFT_1552	diguanylate cyclase (GGDEF) domain-containing protein	27	6	6	0	0	0	0	0	0	0	5	1	0	0
Xanthobacter sp. 91	A37EDRAFT_1553	hypothetical protein	0	0	0	0	0	0	0	0	0	0	4	0	0	0
Xanthobacter sp. 91	A37EDRAFT_1554	hypothetical protein	0	0	0	0	0	0	0	0	0	0	0	0	0	0
Xanthobacter sp. 91	A37EDRAFT_1555	hypothetical protein	0	0	0	0	0	0	0	0	0	0	1	0	0	0
Xanthobacter sp. 91	A37EDRAFT_1556	putative DNA primase/helicase	0	0	0	0	1	0	0	0	0	2	38	1	0	0
Xanthobacter sp. 91	A37EDRAFT_1557	hypothetical protein	0	0	0	0	1	1	1	0	0	0	0	1	0	0
Xanthobacter sp. 91	A37EDRAFT_1558	hypothetical protein	0	1	0	0	0	0	0	0	0	0	2	1	0	0
Xanthobacter sp. 91	A37EDRAFT_1559	hypothetical protein	8	6	0	0	0	0	0	0	0	0	13	1	0	0
Xanthobacter sp. 91	A37EDRAFT_1560	hypothetical protein	0	0	0	0	0	0	0	0	0	0	0	0	0	0
Xanthobacter sp. 91	A37EDRAFT_1561	hypothetical protein	0	0	0	0	0	0	0	0	0	0	0	0	0	0
Xanthobacter sp. 91	A37EDRAFT_1562	ATPase family associated with various cellular activities (AAA)	10	0	0	0	0	0	0	0	0	1	1	10	0	7
Xanthobacter sp. 91	A37EDRAFT_1563	single-strand binding protein	1	0	0	0	1	0	0	0	1	1	0	0	0	6
Xanthobacter sp. 91	A37EDRAFT_1564	hypothetical protein	1	1	0	1	12	1	0	0	4	8	1	0	0	1
Xanthobacter sp. 91	A37EDRAFT_1565	DNA binding domain-containing protein, excisionase family	0	0	0	0	0	0	0	0	0	0	0	0	0	0
Xanthobacter sp. 91	A37EDRAFT_1566	Site-specific recombinase XerD	1	1	1	0	0	0	1	0	0	0	311	285	1	28
Xanthobacter sp. 91	A37EDRAFT_1568	transcriptional regulator, XRE family with cupin sensor	1	1	0	0	0	0	0	0	0	0	2	0	0	0
Xanthobacter sp. 91	A37EDRAFT_1569	N-methylglutamate synthase subunit A	6	4	4	0	0	0	4	0	0	6	3	1	0	0
Xanthobacter sp. 91	A37EDRAFT_1570	N-methylglutamate synthase subunit B	1	1	0	0	0	0	0	0	0	0	9	0	0	0
Xanthobacter sp. 91	A37EDRAFT_1571	N-methylglutamate synthase subunit C precursor	1	0	0	1	0	0	0	0	1	1	63	14	0	12
Xanthobacter sp. 91	A37EDRAFT_1572	gamma-glutamylmethylamide synthetase	0	0	0	0	0	0	0	0	0	0	21	8	0	1
Xanthobacter sp. 91	A37EDRAFT_1573	Cupin domain protein	0	0	0	0	0	0	0	1	0	0	1	1	0	0
Xanthobacter sp. 91	A37EDRAFT_1574	Outer membrane protein OmpA	0	0	0	0	0	0	0	0	0	0	4	2	0	0
Xanthobacter sp. 91	A37EDRAFT_1575	Cysteine rich repeat-containing protein	0	0	0	0	0	0	0	0	0	0	0	0	0	0
Xanthobacter sp. 91	A37EDRAFT_1576	DNA-binding transcriptional regulator, LysR family	1	1	0	0	0	0	0	1	0	0	12	12	0	0
Xanthobacter sp. 91	A37EDRAFT_1577	N-methylglutamate dehydrogenase subunit A precursor	2	0	0	0	4	2	0	0	0	0	2	5	0	0
Xanthobacter sp. 91	A37EDRAFT_1578	N-methylglutamate dehydrogenase subunit B	0	0	0	0	0	0	0	0	0	0	1	0	0	0
Xanthobacter sp. 91	A37EDRAFT_1579	N-methylglutamate dehydrogenase subunit C	0	1	1	0	3	0	0	4	0	1	4	34	0	0
Xanthobacter sp. 91	A37EDRAFT_1580	N-methylglutamate dehydrogenase subunit D	29	4	1	6	1	1	0	0	4	0	3	2	0	0
Xanthobacter sp. 91	A37EDRAFT_1581	formyltetrahydrofolate deformylase	20	1	1	1	5	1	0	0	0	4	5	0	0	0
Xanthobacter sp. 91	A37EDRAFT_1582	hypothetical protein	0	0	0	0	0	0	0	0	0	0	0	0	0	0
Xanthobacter sp. 91	A37EDRAFT_1583	allophanate hydrolase	0	0	1	0	0	0	0	0	0	1	18	2	0	0
Xanthobacter sp. 91	A37EDRAFT_1584	hypothetical protein	0	0	0	0	0	0	0	0	0	0	0	0	0	0
Xanthobacter sp. 91	A37EDRAFT_1585	zinc/manganese transport system ATP-binding protein	19	10	4	4	0	0	0	0	1	0	2	7	0	3
Xanthobacter sp. 91	A37EDRAFT_1586	zinc/manganese transport system permease protein	0	0	0	0	0	0	0	0	0	0	0	0	0	0
Xanthobacter sp. 91	A37EDRAFT_1587	zinc/manganese transport system substrate-binding protein	11	1	0	0	0	0	0	0	1	0	127	30	0	4
Xanthobacter sp. 91	A37EDRAFT_1588	GTPase, G3E family	27	9	10	0	34	6	5	0	7	35	5	2	0	1
Xanthobacter sp. 91	A37EDRAFT_1589	Crotonobetainyl-CoA:carnitine CoA-transferase CaiB	3	1	0	0	2	0	1	0	0	5	20	12	0	0
Xanthobacter sp. 91	A37EDRAFT_1591	glutaryl-CoA dehydrogenase	56	34	9	4	9	4	8	5	14	58	188	80	0	9
Xanthobacter sp. 91	A37EDRAFT_1592	transcriptional regulator, TetR family	4	4	0	0	0	1	0	0	0	0	0	2	0	0
Xanthobacter sp. 91	A37EDRAFT_1593	tRNA dimethylallyltransferase	1	0	0	0	0	0	0	0	0	0	2	1	0	0
Xanthobacter sp. 91	A37EDRAFT_1594	phosphoserine phosphatase (EC 3.1.3.3)	20	11	7	3	13	1	11	4	10	46	15	31	0	1
Xanthobacter sp. 91	A37EDRAFT_1595	Protein of unknown function (DUF2865)	9	0	7	0	7	0	0	0	0	0	3	1	0	5
Xanthobacter sp. 91	A37EDRAFT_1596	TRAP-type mannitol/chloroaromatic compound transport system, substrate-binding protein	23	4	6	1	0	0	1	0	8	1	44	84	0	11
Xanthobacter sp. 91	A37EDRAFT_1597	CreA protein	18	1	1	0	1	1	0	0	0	0	5	3	0	0
Xanthobacter sp. 91	A37EDRAFT_1598	carbonic anhydrase	4	0	0	0	1	0	0	0	0	0	8	0	0	1
Xanthobacter sp. 91	A37EDRAFT_1599	hypothetical protein	0	0	0	0	0	0	0	0	0	0	0	0	0	0
Xanthobacter sp. 91	A37EDRAFT_1600	cysteinyl-tRNA synthetase	10	0	1	0	4	1	1	0	0	4	89	82	0	8
Xanthobacter sp. 91	A37EDRAFT_1601	Acetyltransferase, GNAT family	0	0	0	0	0	0	0	0	0	0	0	1	0	1
Xanthobacter sp. 91	A37EDRAFT_1602	2-isopropylmalate synthase (EC 2.3.3.13)	31	8	1	0	3	2	5	0	16	18	333	166	0	19
Xanthobacter sp. 91	A37EDRAFT_1603	hydroxymethylpyrimidine synthase	61	25	2	2	10	2	2	0	9	6	122	416	0	18
Xanthobacter sp. 91	A37EDRAFT_1604	biotin synthase	49	0	0	0	0	1	0	0	6	0	469	118	404	20
Xanthobacter sp. 91	A37EDRAFT_1605	hypothetical protein	0	0	0	0	0	0	0	0	0	0	2	1	0	0
Xanthobacter sp. 91	A37EDRAFT_1606	thymidylate synthase	21	1	1	1	7	1	0	0	83	323	266	1	0	1
Xanthobacter sp. 91	A37EDRAFT_1607	Esterase/lipase	0	0	0	0	0	0	0	0	0	0	1	0	0	0
Xanthobacter sp. 91	A37EDRAFT_1608	Uncharacterized membrane protein YebE, DUF533 family	0	0	0	0	1	0	1	0	1	0	1	10	0	4
Xanthobacter sp. 91	A37EDRAFT_1609	sulfoxide reductase heme-binding subunit YedZ	0	1	0	0	0	0	0	0	0	6	1	4	0	0
Xanthobacter sp. 91	A37EDRAFT_1610	acetone carboxylase, gamma subunit	0	0	0	0	0	0	0	0	0	0	0	0	0	0
Xanthobacter sp. 91	A37EDRAFT_1611	acetone carboxylase, alpha subunit	7	5	1	0	2	2	1	0	4	2	2	6	0	0
Xanthobacter sp. 91	A37EDRAFT_1612	acetone carboxylase, beta subunit	1	0	1	0	0	0	0	0	0	1	1	4	0	4
Xanthobacter sp. 91	A37EDRAFT_1613	Transcriptional regulator of acetoin/glycerol metabolism	30	2	0	1	4	0	1	0	2	0	60	11	0	2
Xanthobacter sp. 91	A37EDRAFT_1614	ornithine cyclodeaminase (EC 4.3.1.12)	1	0	1	0	0	0	0	0	0	1	3	1	0	0
Xanthobacter sp. 91	A37EDRAFT_1615	hypothetical protein	0	0	0	0	0	0	0	0	0	6	0	0	0	0
Xanthobacter sp. 91	A37EDRAFT_1616	DNA end-binding protein Ku	1	3	0	0	1	0	0	1	1	1	80	16	0	1
Xanthobacter sp. 91	A37EDRAFT_1617	bifunctional non-homologous end joining protein LigD	20	6	0	0	4	2	0	0	1	18	50	116	0	6
Xanthobacter sp. 91	A37EDRAFT_1618	DNA end-binding protein Ku	2	4	0	0	4	1	0	0	0	4	0	1	0	0
Xanthobacter sp. 91	A37EDRAFT_1619	Protein of unknwon function (DUF3008)	0	0	0	0	0	0	0	0	0	0	0	8	0	0
Xanthobacter sp. 91	A37EDRAFT_1620	Protein of unknown function (DUF2934)	0	0	0	0	0	0	0	0	0	0	1	0	0	0
Xanthobacter sp. 91	A37EDRAFT_1621	aldehyde dehydrogenase (NAD+)	2	1	0	0	0	0	0	1	2	4	12	5	0	1
Xanthobacter sp. 91	A37EDRAFT_1622	2-keto-3-deoxy-phosphogluconate aldolase (EC 4.1.2.14)	64	14	4	1	6	1	0	0	6	0	17	3	0	0
Xanthobacter sp. 91	A37EDRAFT_1623	acetyl-CoA carboxylase, biotin carboxylase subunit	26	8	4	1	2	1	5	0	1	3	43	35	0	4
Xanthobacter sp. 91	A37EDRAFT_1624	biotin carboxyl carrier protein	0	1	0	0	0	1	0	0	0	0	1	6	0	0
Xanthobacter sp. 91	A37EDRAFT_1625	3-dehydroquinate dehydratase	0	1	0	0	1	0	0	0	0	0	0	2	0	0
Xanthobacter sp. 91	A37EDRAFT_1626	Protein-disulfide isomerase	11	4	6	1	1	0	0	0	12	0	77	50	0	15
Xanthobacter sp. 91	A37EDRAFT_1627	Putative Zn-dependent protease, contains TPR repeats	92	30	9	5	7	6	4	4	12	32	156	44	0	7
Xanthobacter sp. 91	A37EDRAFT_1628	Aspartate/methionine/tyrosine aminotransferase	23	12	1	1	1	0	0	0	1	1	19	3	0	0
Xanthobacter sp. 91	A37EDRAFT_1629	leucyl/phenylalanyl-tRNA--protein transferase	0	0	0	0	0	0	0	0	0	0	24	62	0	12
Xanthobacter sp. 91	A37EDRAFT_1630	hypothetical protein	2	1	0	0	8	0	0	1	0	1	1	2	0	0
Xanthobacter sp. 91	A37EDRAFT_1631	NADH:ubiquinone oxidoreductase subunit	0	0	0	0	1	0	0	0	3	0	7	0	0	0
Xanthobacter sp. 91	A37EDRAFT_1632	Ca2+:H+ antiporter	5	0	0	0	6	1	0	0	1	0	7	0	0	0
Xanthobacter sp. 91	A37EDRAFT_1633	agmatinase	0	0	0	0	0	0	0	0	0	0	0	0	0	0
Xanthobacter sp. 91	A37EDRAFT_1634	diguanylate cyclase (GGDEF) domain-containing protein	13	6	0	0	16	1	7	0	0	16	6	0	0	0
Xanthobacter sp. 91	A37EDRAFT_1635	hypothetical protein	26	0	2	0	1	1	0	0	0	4	77	53	0	1
Xanthobacter sp. 91	A37EDRAFT_1636	RNA polymerase sigma-70 factor, ECF subfamily	0	0	0	0	0	0	0	0	0	0	0	0	0	0
Xanthobacter sp. 91	A37EDRAFT_1637	hypothetical protein	0	0	0	0	0	0	0	0	0	1	12	3	0	0
Xanthobacter sp. 91	A37EDRAFT_1638	two-component system, cell cycle response regulator CtrA	1890	158	113	37	38	17	9	0	44	1	75	198	0	12
Xanthobacter sp. 91	A37EDRAFT_1639	protein of unknown function (DUF305)	90	17	7	0	0	0	0	0	0	0	419	53	0	0
Xanthobacter sp. 91	A37EDRAFT_1640	hypothetical protein	0	0	0	0	0	0	0	0	0	0	0	0	0	0
Xanthobacter sp. 91	A37EDRAFT_1641	histidine phosphotransferase ChpT	6	0	0	0	10	0	0	0	0	0	1	9	0	1
Xanthobacter sp. 91	A37EDRAFT_1642	3'(2'),5'-bisphosphate nucleotidase	26	4	0	0	6	0	0	0	0	4	4	2	0	0
Xanthobacter sp. 91	A37EDRAFT_1643	hypothetical protein	0	0	0	0	0	0	0	0	0	0	77	82	0	26
Xanthobacter sp. 91	A37EDRAFT_1644	hypothetical protein	0	0	0	0	0	0	0	0	0	1	19	20	0	0
Xanthobacter sp. 91	A37EDRAFT_1645	hypothetical protein	0	0	0	0	0	0	0	0	0	0	87	84	0	14
Xanthobacter sp. 91	A37EDRAFT_1646	Protein of unknown function (DUF2865)	0	0	0	0	0	0	0	0	0	0	0	4	0	0
Xanthobacter sp. 91	A37EDRAFT_1647	hypothetical protein	0	0	0	0	0	0	0	0	0	0	1	0	0	0
Xanthobacter sp. 91	A37EDRAFT_1648	transcriptional regulator, LysR family	10	6	1	4	8	0	0	0	0	1	32	16	0	4
Xanthobacter sp. 91	A37EDRAFT_1649	formate dehydrogenase gamma subunit	0	0	0	0	0	0	0	0	0	0	0	0	0	0
Xanthobacter sp. 91	A37EDRAFT_1650	formate dehydrogenase beta subunit	15	2	0	0	0	0	0	0	0	0	752	222	53	19
Xanthobacter sp. 91	A37EDRAFT_1651	formate dehydrogenase alpha subunit	41	13	2	0	3	0	0	0	0	0	1484	534	882	39
Xanthobacter sp. 91	A37EDRAFT_1652	FdhD protein	6	0	0	0	0	0	0	0	0	0	1	1	0	2
Xanthobacter sp. 91	A37EDRAFT_1653	formate dehydrogenase subunit delta	0	0	0	0	0	0	0	0	0	0	1	6	0	0
Xanthobacter sp. 91	A37EDRAFT_1654	cobalt-zinc-cadmium efflux system protein	0	1	0	1	3	1	0	0	0	0	54	40	0	1
Xanthobacter sp. 91	A37EDRAFT_1655	3-oxoadipate enol-lactonase (EC 3.1.1.24)	45	6	6	4	0	0	0	0	1	0	911	72	0	4
Xanthobacter sp. 91	A37EDRAFT_1656	Protein of unknown function (DUF3126)	0	0	0	0	0	0	0	0	0	0	0	0	0	0
Xanthobacter sp. 91	A37EDRAFT_1657	serine O-acetyltransferase (EC 2.3.1.30)	11	1	0	0	0	3	0	0	1	0	66	109	0	16
Xanthobacter sp. 91	A37EDRAFT_1658	Pimeloyl-ACP methyl ester carboxylesterase	6	12	6	1	0	0	0	0	0	0	0	1	0	0
Xanthobacter sp. 91	A37EDRAFT_1659	hypothetical protein	0	0	0	0	2	0	0	0	0	4	3	7	0	0
Xanthobacter sp. 91	A37EDRAFT_1660	ATP-binding cassette, subfamily C, RsaD	45	18	6	4	5	0	1	2	1	7	5	10	0	0
Xanthobacter sp. 91	A37EDRAFT_1661	HlyD family secretion protein	44	34	14	8	34	12	11	7	18	71	16	0	0	0
Xanthobacter sp. 91	A37EDRAFT_1662	Glutathione S-transferase	0	0	0	0	0	0	0	0	0	0	10	3	0	0
Xanthobacter sp. 91	A37EDRAFT_1663	hypothetical protein	0	0	0	0	0	0	0	0	0	0	0	5	0	0
Xanthobacter sp. 91	A37EDRAFT_1664	Asp/Glu/hydantoin racemase	0	1	0	0	0	0	0	0	0	0	8	3	0	0
Xanthobacter sp. 91	A37EDRAFT_1665	ABC-type transport system, substrate-binding protein	31	2	1	1	5	0	0	0	0	0	35	28	0	0
Xanthobacter sp. 91	A37EDRAFT_1666	peptide/nickel transport system permease protein	4	4	0	0	8	0	5	2	1	27	7	1	0	0
Xanthobacter sp. 91	A37EDRAFT_1667	peptide/nickel transport system permease protein	7	1	0	0	0	1	0	0	0	0	17	23	0	4
Xanthobacter sp. 91	A37EDRAFT_1668	peptide/nickel transport system ATP-binding protein	4	2	0	0	2	0	0	0	0	0	3	18	0	0
Xanthobacter sp. 91	A37EDRAFT_1669	hypothetical protein	0	0	0	0	1	0	0	0	0	1	0	0	0	0
Xanthobacter sp. 91	A37EDRAFT_1670	aspartyl/glutamyl-tRNA(Asn/Gln) amidotransferase subunit A (EC 6.3.5.-)	16	6	0	1	1	0	1	0	1	1	77	86	0	8
Xanthobacter sp. 91	A37EDRAFT_1671	peptide/nickel transport system ATP-binding protein	0	0	0	0	5	0	0	0	1	0	47	28	0	1
Xanthobacter sp. 91	A37EDRAFT_1672	N-carbamoyl-L-amino-acid hydrolase	0	1	0	0	4	0	0	0	0	0	6	8	0	1
Xanthobacter sp. 91	A37EDRAFT_1673	ureidoglycolate lyase	0	0	0	0	1	1	0	0	4	1	0	0	0	0
Xanthobacter sp. 91	A37EDRAFT_1674	Peptidoglycan/LPS O-acetylase OafA/YrhL, contains acyltransferase and SGNH-hydrolase domains	0	0	0	0	0	0	0	0	0	0	0	1	0	0
Xanthobacter sp. 91	A37EDRAFT_1675	nitronate monooxygenase	18	12	0	2	13	6	7	1	0	11	6	60	0	3
Xanthobacter sp. 91	A37EDRAFT_1676	Enoyl-CoA hydratase/carnithine racemase	0	1	1	0	1	0	0	2	0	1	4	14	0	0
Xanthobacter sp. 91	A37EDRAFT_1677	acetyl-CoA C-acetyltransferase	21	1	1	1	0	0	4	0	0	0	106	124	0	21
Xanthobacter sp. 91	A37EDRAFT_1678	long-chain acyl-CoA synthetase	10	11	2	1	2	2	4	0	10	57	140	45	0	1
Xanthobacter sp. 91	A37EDRAFT_1679	branched-chain amino acid transport system ATP-binding protein	1	6	0	0	0	0	0	0	1	17	7	6	0	3
Xanthobacter sp. 91	A37EDRAFT_1680	branched-chain amino acid transport system substrate-binding protein	35	29	5	4	1	1	1	0	7	26	29	0	0	0
Xanthobacter sp. 91	A37EDRAFT_1681	branched-chain amino acid transport system permease protein	18	7	0	1	11	12	1	2	2	27	150	89	0	18
Xanthobacter sp. 91	A37EDRAFT_1682	branched-chain amino acid transport system permease protein	5	2	1	0	1	0	0	0	3	26	102	16	0	0
Xanthobacter sp. 91	A37EDRAFT_1683	branched-chain amino acid transport system ATP-binding protein	49	19	9	1	41	15	10	8	7	37	26	15	0	0
Xanthobacter sp. 91	A37EDRAFT_1684	DNA-binding transcriptional regulator, FadR family	5	4	4	0	0	0	1	0	6	8	1	0	0	0
Xanthobacter sp. 91	A37EDRAFT_1685	Predicted metal-dependent enzyme of the double-stranded beta helix superfamily	42	9	4	1	0	0	0	0	1	1	1	0	0	0
Xanthobacter sp. 91	A37EDRAFT_1686	steroid delta-isomerase	0	1	0	0	0	0	1	0	0	0	26	14	0	0
Xanthobacter sp. 91	A37EDRAFT_1687	ketol-acid reductoisomerase	13	13	8	2	3	0	0	0	10	11	91	79	0	30
Xanthobacter sp. 91	A37EDRAFT_1688	acetolactate synthase, small subunit	0	0	0	0	0	0	0	0	0	0	50	4	0	0
Xanthobacter sp. 91	A37EDRAFT_1689	acetolactate synthase, large subunit	27	35	14	0	6	2	3	0	9	15	52	16	0	4
Xanthobacter sp. 91	A37EDRAFT_1690	hypothetical protein	0	1	0	0	0	2	0	0	0	0	6	4	0	0
Xanthobacter sp. 91	A37EDRAFT_1691	4-hydroxybenzoate polyprenyltransferase	0	0	0	0	1	0	0	0	0	1	77	75	0	2
Xanthobacter sp. 91	A37EDRAFT_1692	myo-inositol-1(or 4)-monophosphatase	0	0	0	0	0	0	0	0	0	0	0	2	0	0
Xanthobacter sp. 91	A37EDRAFT_1693	protein of unknown function (DUF4170)	0	0	0	0	0	0	0	0	0	1	0	2	0	0
Xanthobacter sp. 91	A37EDRAFT_1694	hypothetical protein	16	7	1	0	1	1	0	0	1	14	1	0	0	0
Xanthobacter sp. 91	A37EDRAFT_1695	3-deoxy-D-manno-octulosonic-acid transferase	4	0	0	0	4	1	0	0	0	0	185	89	0	3
Xanthobacter sp. 91	A37EDRAFT_1696	lipid-A-disaccharide kinase	5	2	1	0	4	7	0	2	1	18	342	350	4	53
Xanthobacter sp. 91	A37EDRAFT_1697	Uncharacterized membrane protein YgdD, TMEM256/DUF423 family	0	0	0	0	0	0	0	0	0	0	0	0	0	0
Xanthobacter sp. 91	A37EDRAFT_1698	acetyl-coenzyme A synthetase	87	20	11	2	38	7	7	1	10	15	392	460	0	51
Xanthobacter sp. 91	A37EDRAFT_1699	hypothetical protein	25	1	4	0	1	0	0	0	0	4	2	0	0	0
Xanthobacter sp. 91	A37EDRAFT_1700	TIGR02301 family protein	0	0	0	0	0	0	0	0	0	0	1	1	0	0
Xanthobacter sp. 91	A37EDRAFT_1701	ADP-ribose pyrophosphatase YjhB, NUDIX family	0	0	0	0	0	0	0	0	0	0	349	67	0	10
Xanthobacter sp. 91	A37EDRAFT_1702	metal dependent phosphohydrolase	10	4	1	1	4	1	1	0	4	5	0	4	0	0
Xanthobacter sp. 91	A37EDRAFT_1703	Predicted protein tyrosine phosphatase	1	0	0	0	0	0	0	0	0	0	0	0	0	0
Xanthobacter sp. 91	A37EDRAFT_1704	Predicted arabinose efflux permease, MFS family	2	0	0	1	3	0	1	0	0	4	8	15	0	1
Xanthobacter sp. 91	A37EDRAFT_1705	Predicted methyltransferase, contains TPR repeat	4	0	0	0	0	1	0	0	1	6	2	5	0	0
Xanthobacter sp. 91	A37EDRAFT_1706	putative mRNA 3-end processing factor	0	0	0	0	0	0	0	0	0	0	0	2	0	0
Xanthobacter sp. 91	A37EDRAFT_1707	DNA ligase-1	0	0	0	0	1	0	0	0	0	6	47	30	0	1
Xanthobacter sp. 91	A37EDRAFT_1708	Phage repressor protein C, contains Cro/C1-type HTH and peptisase s24 domains	0	0	0	0	0	0	0	0	0	1	92	246	0	54
Xanthobacter sp. 91	A37EDRAFT_1709	Uncharacterized conserved protein, DUF952 family	0	1	1	1	0	6	0	0	1	4	7	3	0	0
Xanthobacter sp. 91	A37EDRAFT_1710	multidrug resistance protein, MATE family	1	0	0	1	1	0	0	0	4	0	17	36	0	6
Xanthobacter sp. 91	A37EDRAFT_1711	hypothetical protein	4	1	7	0	0	0	0	1	4	0	1	0	0	0
Xanthobacter sp. 91	A37EDRAFT_1712	Pimeloyl-ACP methyl ester carboxylesterase	178	43	34	7	3	1	0	0	41	2	117	24	0	4
Xanthobacter sp. 91	A37EDRAFT_1714	signal recognition particle subunit FFH/SRP54 (srp54)	39	6	7	4	22	8	2	8	22	44	16	10	0	0
Xanthobacter sp. 91	A37EDRAFT_1715	SSU ribosomal protein S16P	12	0	0	0	3	0	5	2	0	0	19	27	0	2
Xanthobacter sp. 91	A37EDRAFT_1716	leucyl aminopeptidase	1	0	4	0	0	2	0	0	0	1	246	43	0	14
Xanthobacter sp. 91	A37EDRAFT_1717	DNA polymerase III, chi subunit	0	0	0	0	0	0	0	0	0	0	0	2	0	0
Xanthobacter sp. 91	A37EDRAFT_1718	hypothetical protein	1	0	0	0	1	0	0	0	0	4	0	0	0	0
Xanthobacter sp. 91	A37EDRAFT_1719	hypothetical protein	0	0	0	0	0	0	0	0	6	0	0	0	0	0
Xanthobacter sp. 91	A37EDRAFT_1720	2-hydroxychromene-2-carboxylate isomerase	10	1	6	0	0	0	0	0	0	0	0	7	0	2
Xanthobacter sp. 91	A37EDRAFT_1721	hypothetical protein	0	0	1	0	0	0	0	0	0	0	0	0	0	0
Xanthobacter sp. 91	A37EDRAFT_1722	Acetyl esterase/lipase	0	0	0	0	1	1	0	0	0	0	48	73	0	8
Xanthobacter sp. 91	A37EDRAFT_1723	secondary thiamine-phosphate synthase enzyme	1	0	0	1	4	8	0	6	10	20	0	1	0	0
Xanthobacter sp. 91	A37EDRAFT_1724	two component transcriptional regulator, LuxR family	1	1	0	0	7	4	0	0	2	0	13	3	0	0
Xanthobacter sp. 91	A37EDRAFT_1725	MFS transporter, PAT family, beta-lactamase induction signal transducer AmpG	4	0	0	0	0	0	0	0	0	0	32	1	0	1
Xanthobacter sp. 91	A37EDRAFT_1726	hypothetical protein	104	10	24	8	0	0	0	0	12	0	10	0	0	0
Xanthobacter sp. 91	A37EDRAFT_1727	DNA polymerase III, delta subunit	6	2	0	0	1	1	1	1	1	0	121	45	164	3
Xanthobacter sp. 91	A37EDRAFT_1728	LPS-assembly lipoprotein	0	0	0	0	0	0	0	0	0	0	1	0	0	0
Xanthobacter sp. 91	A37EDRAFT_1729	leucyl-tRNA synthetase	60	19	7	4	21	1	6	1	6	8	710	228	0	26
Xanthobacter sp. 91	A37EDRAFT_1730	transporter, UIT6 family	33	8	1	1	10	0	0	0	2	8	15	0	0	0
Xanthobacter sp. 91	A37EDRAFT_1731	cyclopropane-fatty-acyl-phospholipid synthase (EC 2.1.1.79)	5	1	2	1	4	4	1	0	0	2	15	9	0	1
Xanthobacter sp. 91	A37EDRAFT_1732	hypothetical protein	123	11	9	2	4	4	0	5	1	8	197	147	0	8
Xanthobacter sp. 91	A37EDRAFT_1733	3-oxoacyl-[acyl-carrier-protein] reductase	172	27	12	6	2	0	0	0	2	0	66	42	0	4
Xanthobacter sp. 91	A37EDRAFT_1734	[Acyl-carrier-protein] S-malonyltransferase (EC 2.3.1.39)	40	6	5	1	8	2	1	1	14	26	0	0	0	1
Xanthobacter sp. 91	A37EDRAFT_1735	Peptidoglycan/xylan/chitin deacetylase, PgdA/CDA1 family	0	0	0	0	0	0	0	0	0	0	3	2	0	0
Xanthobacter sp. 91	A37EDRAFT_1736	AraC-type DNA-binding protein	1	1	0	0	1	0	0	0	0	1	14	8	0	0
Xanthobacter sp. 91	A37EDRAFT_1737	Protein of unknown function (DUF3047)	0	0	4	0	0	0	0	0	4	0	5	6	0	1
Xanthobacter sp. 91	A37EDRAFT_1738	SSU ribosomal protein S6P	0	0	0	0	1	0	0	0	0	0	2	1	0	0
Xanthobacter sp. 91	A37EDRAFT_1739	SSU ribosomal protein S18P	1	0	0	0	3	0	0	0	0	2	3	1	0	0
Xanthobacter sp. 91	A37EDRAFT_1740	Predicted membrane protein (DUF2232)	0	0	0	0	0	0	0	0	0	0	3	1	0	0
Xanthobacter sp. 91	A37EDRAFT_1741	LSU ribosomal protein L9P	14	0	1	0	1	1	3	0	0	5	66	104	0	14
Xanthobacter sp. 91	A37EDRAFT_1742	hypothetical protein	0	0	0	0	0	0	0	0	0	0	0	0	0	0
Xanthobacter sp. 91	A37EDRAFT_1743	small multidrug resistance pump	1	1	0	0	0	0	0	0	0	6	6	0	0	0
Xanthobacter sp. 91	A37EDRAFT_1744	uncharacterized domain 1-containing protein	2	0	0	0	0	0	0	0	0	1	0	0	0	0
Xanthobacter sp. 91	A37EDRAFT_1745	sugar fermentation stimulation protein A	1	0	0	0	0	0	0	0	0	0	0	1	0	0
Xanthobacter sp. 91	A37EDRAFT_1746	L,D-transpeptidase catalytic domain	5	0	0	0	2	5	1	0	1	4	1	12	0	0
Xanthobacter sp. 91	A37EDRAFT_1747	penicillin-insensitive murein endopeptidase	1	0	0	0	1	0	0	0	0	1	68	25	0	3
Xanthobacter sp. 91	A37EDRAFT_1748	HdeA/HdeB family protein	2	4	0	0	0	0	0	0	0	0	4	1	0	0
Xanthobacter sp. 91	A37EDRAFT_1749	haloacetate dehalogenase	4	0	0	0	0	1	1	0	0	1	106	60	0	18
Xanthobacter sp. 91	A37EDRAFT_1750	tRNA(Arg) A34 adenosine deaminase TadA	0	0	0	0	0	0	0	0	0	0	66	31	192	2
Xanthobacter sp. 91	A37EDRAFT_1751	23S rRNA pseudouridine2605 synthase	77	33	10	6	5	4	25	6	4	164	857	319	0	44
Xanthobacter sp. 91	A37EDRAFT_1752	16S rRNA (guanine966-N2)-methyltransferase	0	0	0	0	0	0	0	0	0	0	1	0	0	1
Xanthobacter sp. 91	A37EDRAFT_1753	DNA-binding transcriptional regulator, FrmR family	0	0	0	0	0	0	0	0	0	0	0	0	0	0
Xanthobacter sp. 91	A37EDRAFT_1754	Cu+-exporting ATPase	139	20	16	4	7	1	0	0	10	7	19	8	0	6
Xanthobacter sp. 91	A37EDRAFT_1755	comF family protein	8	6	4	0	0	0	1	0	0	1	1	13	0	0
Xanthobacter sp. 91	A37EDRAFT_1756	glutaredoxin 3	9	4	1	5	6	5	6	24	8	54	4	0	0	0
Xanthobacter sp. 91	A37EDRAFT_1757	Predicted amidohydrolase	5	2	1	0	1	0	0	0	1	1	0	6	0	1
Xanthobacter sp. 91	A37EDRAFT_1758	hypothetical protein	0	0	0	0	1	0	0	0	0	0	0	0	0	1
Xanthobacter sp. 91	A37EDRAFT_1759	3-demethylubiquinone-9 3-methyltransferase	0	0	0	0	0	0	0	0	0	0	0	0	0	0
Xanthobacter sp. 91	A37EDRAFT_1760	tryptophanyl-tRNA synthetase	0	0	0	0	1	0	0	0	0	0	1	16	0	0
Xanthobacter sp. 91	A37EDRAFT_1761	putative peptidoglycan lipid II flippase	0	2	0	0	4	4	0	0	0	4	3	0	0	0
Xanthobacter sp. 91	A37EDRAFT_1762	membrane protease FtsH catalytic subunit	6	0	1	0	8	1	1	0	3	3	27	33	0	20
Xanthobacter sp. 91	A37EDRAFT_1763	tRNA(Ile)-lysidine synthase	0	1	0	0	0	0	0	0	0	2	6	15	0	1
Xanthobacter sp. 91	A37EDRAFT_1764	tol-pal system protein YbgF	90	22	8	1	0	0	0	0	1	1	1671	2936	0	469
Xanthobacter sp. 91	A37EDRAFT_1765	peptidoglycan-associated lipoprotein	0	0	0	0	1	0	0	0	1	0	5	6	0	1
Xanthobacter sp. 91	A37EDRAFT_1766	hypothetical protein	31	9	10	2	9	3	15	1	22	54	64	78	0	8
Xanthobacter sp. 91	A37EDRAFT_1767	thiamine-phosphate pyrophosphorylase	0	1	0	0	4	0	0	0	0	0	27	6	0	1
Xanthobacter sp. 91	A37EDRAFT_1768	fructose-bisphosphate aldolase, class I	88	16	4	2	0	0	0	0	2	0	0	13	0	0
Xanthobacter sp. 91	A37EDRAFT_1769	phosphoglycerate kinase	15	0	1	0	7	0	1	0	0	13	110	67	0	2
Xanthobacter sp. 91	A37EDRAFT_1770	glyceraldehyde 3-phosphate dehydrogenase	63	4	4	0	0	0	0	0	1	0	13	36	1	20
Xanthobacter sp. 91	A37EDRAFT_1771	transketolase (EC 2.2.1.1)	15	5	6	0	1	0	6	0	6	8	23	14	0	5
Xanthobacter sp. 91	A37EDRAFT_1772	protein of unknown function (DUF4164)	4	0	4	0	0	0	1	0	0	0	1	0	0	0
Xanthobacter sp. 91	A37EDRAFT_1773	cell division protein ZapA	0	0	0	0	0	0	0	0	0	0	1	0	0	0
Xanthobacter sp. 91	A37EDRAFT_1775	5-formyltetrahydrofolate cyclo-ligase	5	0	0	0	0	4	0	0	4	1	0	9	0	1
Xanthobacter sp. 91	A37EDRAFT_1776	hypothetical protein	26	4	6	1	0	0	0	0	6	1	388	75	0	5
Xanthobacter sp. 91	A37EDRAFT_1777	DNA-binding regulatory protein, YebC/PmpR family	0	0	0	0	1	0	1	0	0	0	2	6	0	1
Xanthobacter sp. 91	A37EDRAFT_1778	DNA-binding transcriptional regulator, MerR family	2	0	0	0	0	0	0	0	0	0	0	1	0	0
Xanthobacter sp. 91	A37EDRAFT_1779	localization factor PodJL	8	1	0	0	16	4	6	0	4	6	4	3	0	0
Xanthobacter sp. 91	A37EDRAFT_1780	Holliday junction endonuclease RuvC	0	0	0	0	0	0	0	0	0	0	0	1	0	0
Xanthobacter sp. 91	A37EDRAFT_1781	protein of unknown function (DUF1772)	0	0	0	0	0	0	0	0	0	0	1	0	0	0
Xanthobacter sp. 91	A37EDRAFT_1782	Holliday junction DNA helicase subunit RuvA	4	0	0	0	1	0	0	0	1	0	8	2	0	0
Xanthobacter sp. 91	A37EDRAFT_1783	NADH-FMN oxidoreductase RutF, flavin reductase (DIM6/NTAB) family	1	0	0	0	1	0	0	0	0	0	0	1	0	0
Xanthobacter sp. 91	A37EDRAFT_1784	Holliday junction DNA helicase subunit RuvB	1	0	0	0	0	0	0	0	0	0	11	2	0	1
Xanthobacter sp. 91	A37EDRAFT_1785	transcriptional regulator, TetR family	6	6	0	0	0	0	0	0	0	6	0	0	0	0
Xanthobacter sp. 91	A37EDRAFT_1786	Protein of unknown function (DUF2852)	2	0	0	0	5	4	0	0	0	0	44	140	0	52
Xanthobacter sp. 91	A37EDRAFT_1787	acyl-CoA thioester hydrolase	0	0	0	0	0	0	0	0	0	0	1	1	0	0
Xanthobacter sp. 91	A37EDRAFT_1788	Cell division and transport-associated protein TolQ	8	4	0	5	14	2	1	0	1	19	15	19	0	0
Xanthobacter sp. 91	A37EDRAFT_1789	Cell division and transport-associated protein TolR	291	6	6	0	58	6	122	1	2	39	24	11	0	3
Xanthobacter sp. 91	A37EDRAFT_1790	Cell division and transport-associated protein TolA	0	0	0	0	1	0	0	0	0	0	10	1	0	1
Xanthobacter sp. 91	A37EDRAFT_1791	TolB protein	4	1	0	0	0	0	0	0	0	0	0	2	0	0
Xanthobacter sp. 91	A37EDRAFT_1792	myo-inositol-1(or 4)-monophosphatase	6	0	0	0	1	0	0	0	0	4	287	190	0	24
Xanthobacter sp. 91	A37EDRAFT_1793	Uncharacterized conserved protein YciI, contains a putative active-site phosphohistidine	0	0	0	0	0	0	0	0	0	0	0	0	0	0
Xanthobacter sp. 91	A37EDRAFT_1794	transcriptional regulator, TetR family	0	0	0	0	0	0	0	0	0	0	0	0	0	0
Xanthobacter sp. 91	A37EDRAFT_1795	DNA mismatch repair protein MutL	14	1	0	0	4	0	0	0	0	1	29	15	0	0
Xanthobacter sp. 91	A37EDRAFT_1796	methionine aminopeptidase, type I	34	0	4	0	12	6	6	1	4	4	23	108	0	8
Xanthobacter sp. 91	A37EDRAFT_1797	DNA repair protein RadC	2	1	1	0	4	0	0	0	0	2	1	0	0	0
Xanthobacter sp. 91	A37EDRAFT_1798	adenine phosphoribosyltransferase	12	9	2	1	8	0	1	0	2	3	5	8	0	1
Xanthobacter sp. 91	A37EDRAFT_1799	Cytochrome c1	0	1	0	0	1	0	0	0	0	0	17	12	0	0
Xanthobacter sp. 91	A37EDRAFT_1800	ubiquinol-cytochrome c reductase cytochrome b subunit	30	8	6	0	1	0	4	0	14	1	10	6	0	1
Xanthobacter sp. 91	A37EDRAFT_1801	ubiquinol-cytochrome c reductase iron-sulfur subunit	0	0	0	0	0	1	0	0	0	0	9	2	0	0
Xanthobacter sp. 91	A37EDRAFT_1802	Beta-1,3-glucanase	0	0	0	0	0	0	1	0	0	0	9	4	0	0
Xanthobacter sp. 91	A37EDRAFT_1803	tRNA (cytidine/uridine-2'-O-)-methyltransferase	34	6	4	0	0	0	0	0	1	0	6	1	0	1
Xanthobacter sp. 91	A37EDRAFT_1804	coproporphyrinogen oxidase	4	1	0	0	0	1	0	0	0	1	470	155	0	8
Xanthobacter sp. 91	A37EDRAFT_1805	Uncharacterized small protein (DUF2158)	0	0	0	0	0	0	0	0	0	1	0	0	0	0
Xanthobacter sp. 91	A37EDRAFT_1806	poly(A) polymerase	2	0	0	0	4	0	0	0	1	5	7	25	0	1
Xanthobacter sp. 91	A37EDRAFT_1807	hypothetical protein	0	0	0	0	0	0	0	0	0	1	0	0	0	0
Xanthobacter sp. 91	A37EDRAFT_1808	8-oxo-dGTP pyrophosphatase MutT, NUDIX family	11	0	8	0	1	1	0	0	1	1	0	0	0	0
Xanthobacter sp. 91	A37EDRAFT_1809	hypothetical protein	0	0	0	0	0	0	0	0	0	0	1	0	0	0
Xanthobacter sp. 91	A37EDRAFT_1810	MoxR-like ATPase	6	2	0	1	10	0	1	0	1	6	222	248	0	35
Xanthobacter sp. 91	A37EDRAFT_1811	Protein of unknown function DUF58	4	0	1	0	8	0	0	0	0	1	7	23	0	0
Xanthobacter sp. 91	A37EDRAFT_1812	N-terminal double-transmembrane domain-containing protein	17	4	0	0	6	4	0	1	5	10	282	115	0	28
Xanthobacter sp. 91	A37EDRAFT_1813	Protein of unknown function (DUF1355)	12	5	2	4	2	0	0	0	0	2	35	33	0	1
Xanthobacter sp. 91	A37EDRAFT_1814	hypothetical protein	0	0	0	0	0	0	0	0	0	0	0	0	0	0
Xanthobacter sp. 91	A37EDRAFT_1815	putrescine transport system permease protein	21	9	18	5	0	0	0	4	4	1	15	16	0	0
Xanthobacter sp. 91	A37EDRAFT_1816	putrescine transport system permease protein	0	1	0	0	0	0	0	0	0	0	30	15	0	1
Xanthobacter sp. 91	A37EDRAFT_1817	putrescine transport system ATP-binding protein	33	29	51	4	2	2	5	0	4	7	7	9	0	0
Xanthobacter sp. 91	A37EDRAFT_1819	hypothetical protein	0	0	0	0	0	0	0	0	0	0	0	0	0	0
Xanthobacter sp. 91	A37EDRAFT_1821	hypothetical protein	12	0	0	0	2	0	0	0	0	0	0	0	0	0
Xanthobacter sp. 91	A37EDRAFT_1822	Type III restriction enzyme, res subunit	0	0	0	0	0	0	1	0	0	0	1	5	0	0
Xanthobacter sp. 91	A37EDRAFT_1823	putative ATP-binding cassette transporter	2	0	0	0	4	1	0	1	2	2	7	37	0	29
Xanthobacter sp. 91	A37EDRAFT_1824	ferredoxin, 2Fe-2S	4	1	1	0	0	4	1	0	0	10	1	0	0	0
Xanthobacter sp. 91	A37EDRAFT_1825	thioredoxin reductase (NADPH)	29	11	4	0	22	1	10	0	8	7	10	20	0	0
Xanthobacter sp. 91	A37EDRAFT_1826	Anaerobic selenocysteine-containing dehydrogenase	1	0	0	0	0	0	0	0	0	0	63	25	0	1
Xanthobacter sp. 91	A37EDRAFT_1827	4-hydroxy-tetrahydrodipicolinate synthase	14	14	4	1	3	0	4	0	6	26	138	113	0	12
Xanthobacter sp. 91	A37EDRAFT_1828	amino acid/amide ABC transporter substrate-binding protein, HAAT family (TC 3.A.1.4.-)	1	0	1	0	9	0	0	0	0	2	2	13	0	0
Xanthobacter sp. 91	A37EDRAFT_1829	branched-chain amino acid transport system permease protein	0	0	0	0	0	0	0	0	0	0	1	0	0	0
Xanthobacter sp. 91	A37EDRAFT_1830	amino acid/amide ABC transporter membrane protein 2, HAAT family	11	6	4	10	0	0	0	4	0	6	0	2	0	0
Xanthobacter sp. 91	A37EDRAFT_1831	branched-chain amino acid transport system ATP-binding protein	13	20	25	4	0	0	0	1	2	4	0	0	0	0
Xanthobacter sp. 91	A37EDRAFT_1832	branched-chain amino acid transport system ATP-binding protein	0	1	0	1	0	1	1	0	0	2	1	2	0	0
Xanthobacter sp. 91	A37EDRAFT_1833	GntR family transcriptional regulator / MocR family aminotransferase	251	19	28	5	0	0	0	0	2	1	105	117	0	21
Xanthobacter sp. 91	A37EDRAFT_1834	Alcohol dehydrogenase, class IV	13	2	1	1	0	0	1	1	5	1	8	12	0	0
Xanthobacter sp. 91	A37EDRAFT_1835	aldehyde dehydrogenase (NAD+)	1	0	0	0	1	0	0	0	0	4	1	5	0	0
Xanthobacter sp. 91	A37EDRAFT_1836	Pimeloyl-ACP methyl ester carboxylesterase	17	0	8	4	1	0	1	0	3	21	2	0	0	0
Xanthobacter sp. 91	A37EDRAFT_1837	Amino acid synthesis	1	0	0	0	0	0	0	0	0	0	0	1	0	0
Xanthobacter sp. 91	A37EDRAFT_1838	glutamate/aspartate transport system ATP-binding protein	17	4	2	0	0	0	0	0	0	0	11	1	0	5
Xanthobacter sp. 91	A37EDRAFT_1839	amino acid ABC transporter membrane protein, PAAT family (TC 3.A.1.3.-)	0	0	0	0	0	0	0	0	0	0	1	0	0	0
Xanthobacter sp. 91	A37EDRAFT_1840	amino acid ABC transporter substrate-binding protein, PAAT family (TC 3.A.1.3.-)	0	0	0	0	0	0	0	0	0	0	0	0	0	0
Xanthobacter sp. 91	A37EDRAFT_1841	transcriptional regulator, GntR family	71	10	4	4	1	0	0	0	0	0	2	0	0	1
Xanthobacter sp. 91	A37EDRAFT_1842	transcriptional regulator, LysR family	4	16	4	0	1	1	2	0	0	2	0	0	0	0
Xanthobacter sp. 91	A37EDRAFT_1843	L-glutaminase	0	0	0	0	0	0	0	0	0	0	0	4	0	0
Xanthobacter sp. 91	A37EDRAFT_1844	Predicted arabinose efflux permease, MFS family	1	0	0	0	1	0	0	0	1	1	7	19	0	0
Xanthobacter sp. 91	A37EDRAFT_1845	TROVE domain-containing protein	0	0	0	0	0	0	0	0	0	0	1	0	0	0
Xanthobacter sp. 91	A37EDRAFT_1847	DNA-binding transcriptional regulator, LysR family	1	0	0	0	0	0	0	0	0	0	1	1	0	0
Xanthobacter sp. 91	A37EDRAFT_1848	nitrilase	0	0	0	0	0	0	0	0	0	4	123	82	0	6
Xanthobacter sp. 91	A37EDRAFT_1849	Regulator of RNase E activity RraA	0	0	0	0	0	0	0	0	0	0	104	16	0	1
Xanthobacter sp. 91	A37EDRAFT_1850	putative spermidine/putrescine transport system substrate-binding protein	0	0	0	0	2	0	0	0	0	0	1	2	0	0
Xanthobacter sp. 91	A37EDRAFT_1851	putative spermidine/putrescine transport system ATP-binding protein	17	1	1	0	1	0	0	0	1	1	2	1	0	1
Xanthobacter sp. 91	A37EDRAFT_1852	putative spermidine/putrescine transport system permease protein	0	0	0	0	1	0	0	0	0	0	4	2	0	2
Xanthobacter sp. 91	A37EDRAFT_1853	putative spermidine/putrescine transport system permease protein	6	0	0	0	0	0	0	1	0	0	254	24	0	0
Xanthobacter sp. 91	A37EDRAFT_1854	4-hydroxy-2-oxoheptanedioate aldolase	49	4	4	4	0	0	0	0	6	4	5	0	0	1
Xanthobacter sp. 91	A37EDRAFT_1855	N-methylhydantoinase A	41	30	5	2	4	0	3	0	1	11	138	27	0	0
Xanthobacter sp. 91	A37EDRAFT_1856	N-methylhydantoinase B	5	1	0	0	1	0	0	0	0	6	19	7	0	7
Xanthobacter sp. 91	A37EDRAFT_1857	(2R)-3-sulfolactate dehydrogenase (NADP+)	0	0	0	0	4	0	0	0	0	0	25	3	0	0
Xanthobacter sp. 91	A37EDRAFT_1858	acetyl-CoA C-acetyltransferase	19	2	1	0	14	0	0	0	6	25	3	6	0	0
Xanthobacter sp. 91	A37EDRAFT_1859	acetolactate synthase-1/2/3 large subunit	1	0	1	0	0	0	0	0	0	2	97	117	0	32
Xanthobacter sp. 91	A37EDRAFT_1860	Acyl-CoA synthetase (AMP-forming)/AMP-acid ligase II	48	11	8	6	1	0	0	0	4	0	1	1	0	0
Xanthobacter sp. 91	A37EDRAFT_1861	TRAP transporter, DctM subunit	21	8	4	4	0	1	2	0	0	1	20	21	0	1
Xanthobacter sp. 91	A37EDRAFT_1862	tripartite ATP-independent transporter solute receptor, DctP family	0	0	0	0	0	0	0	0	0	2	0	0	0	0
Xanthobacter sp. 91	A37EDRAFT_1863	DNA-binding transcriptional regulator, GntR family	0	0	0	0	0	0	0	0	0	1	0	0	0	0
Xanthobacter sp. 91	A37EDRAFT_1864	Enoyl-CoA hydratase/carnithine racemase	16	8	1	0	22	4	1	1	2	11	0	56	0	2
Xanthobacter sp. 91	A37EDRAFT_1865	Crotonobetainyl-CoA:carnitine CoA-transferase CaiB	5	0	1	0	1	0	0	0	0	1	236	46	0	1
Xanthobacter sp. 91	A37EDRAFT_1866	NADH-FMN oxidoreductase RutF, flavin reductase (DIM6/NTAB) family	1	0	0	0	1	1	0	1	0	16	0	0	0	0
Xanthobacter sp. 91	A37EDRAFT_1867	FMNH2-dependent dimethyl sulfone monooxygenase	0	0	0	0	0	0	0	0	1	0	83	26	0	12
Xanthobacter sp. 91	A37EDRAFT_1868	Predicted arabinose efflux permease, MFS family	0	0	0	0	1	0	0	0	0	0	2	5	0	0
Xanthobacter sp. 91	A37EDRAFT_1869	DNA-binding transcriptional regulator, LysR family	7	1	1	0	0	0	0	1	1	0	2	4	0	0
Xanthobacter sp. 91	A37EDRAFT_1870	regulator of nucleoside diphosphate kinase	1	0	0	0	0	0	0	0	0	0	68	84	0	10
Xanthobacter sp. 91	A37EDRAFT_1871	hypothetical protein	0	0	0	0	88	0	10	0	1	14	0	0	0	0
Xanthobacter sp. 91	A37EDRAFT_1873	hypothetical protein	130	36	24	1	1	0	0	0	4	0	346	100	0	17
Xanthobacter sp. 91	A37EDRAFT_1874	hypothetical protein	0	0	0	0	0	0	0	0	0	0	0	0	0	0
Xanthobacter sp. 91	A37EDRAFT_1875	Fusaric acid resistance protein-like	0	1	0	0	0	0	0	0	0	1	25	5	0	0
Xanthobacter sp. 91	A37EDRAFT_1876	MarR family transcriptional regulator, transcriptional regulator for hemolysin	1	0	0	0	0	0	0	1	0	0	2	13	0	1
Xanthobacter sp. 91	A37EDRAFT_1877	Flavin-dependent oxidoreductase, luciferase family (includes alkanesulfonate monooxygenase SsuD and methylene tetrahydromethano	0	0	0	0	0	1	0	0	0	0	11	7	0	0
Xanthobacter sp. 91	A37EDRAFT_1878	uncharacterized radical SAM protein YgiQ	54	36	9	5	58	24	52	3	22	50	21	5	0	1
Xanthobacter sp. 91	A37EDRAFT_1879	16S rRNA (cytosine967-C5)-methyltransferase	46	44	15	12	40	14	13	4	27	74	57	35	124	2
Xanthobacter sp. 91	A37EDRAFT_1880	DnaJ domain	0	0	0	0	0	0	0	0	0	0	20	1	0	1
Xanthobacter sp. 91	A37EDRAFT_1881	Amino acid transporter	5	0	0	0	2	0	0	0	0	0	22	28	0	9
Xanthobacter sp. 91	A37EDRAFT_1882	DNA-directed RNA polymerase subunit beta'	499	114	52	16	37	8	32	14	30	351	295	205	0	17
Xanthobacter sp. 91	A37EDRAFT_1883	DNA-directed RNA polymerase subunit beta	257	35	30	17	18	4	19	2	29	56	1164	327	0	46
Xanthobacter sp. 91	A37EDRAFT_1884	LSU ribosomal protein L12P	46	49	10	6	6	1	15	6	22	51	30	37	0	21
Xanthobacter sp. 91	A37EDRAFT_1885	LSU ribosomal protein L10P	1	0	0	0	0	1	9	0	0	0	12	14	0	0
Xanthobacter sp. 91	A37EDRAFT_1886	large subunit ribosomal protein L1	386	84	54	16	16	0	1	0	5	6	127	57	0	6
Xanthobacter sp. 91	A37EDRAFT_1887	LSU ribosomal protein L11P	14	1	1	0	0	0	1	0	0	9	18	2	0	0
Xanthobacter sp. 91	A37EDRAFT_1888	transcription antitermination protein nusG	8	0	1	0	11	1	1	1	0	1	82	44	0	7
Xanthobacter sp. 91	A37EDRAFT_1889	preprotein translocase subunit SecE	0	0	0	0	0	0	0	0	0	0	928	233	0	27
Xanthobacter sp. 91	A37EDRAFT_1891	Predicted ATPase	0	0	0	0	0	0	0	0	0	0	1	2	0	0
Xanthobacter sp. 91	A37EDRAFT_1892	translation elongation factor 1A (EF-1A/EF-Tu)	265	147	34	40	54	11	57	10	45	70	1148	267	1	37
Xanthobacter sp. 91	A37EDRAFT_1893	ABC-type amino acid transport substrate-binding protein	0	1	0	0	0	0	0	0	0	4	0	4	0	0
Xanthobacter sp. 91	A37EDRAFT_1894	regulatory protein, luxR family	72	14	10	8	0	1	0	0	6	0	5	2	0	1
Xanthobacter sp. 91	A37EDRAFT_1895	CO or xanthine dehydrogenase, Mo-binding subunit	71	18	4	9	3	2	11	0	5	8	44	95	0	11
Xanthobacter sp. 91	A37EDRAFT_1896	Aerobic-type carbon monoxide dehydrogenase, small subunit, CoxS/CutS family	64	9	8	0	26	0	0	0	11	0	0	0	0	0
Xanthobacter sp. 91	A37EDRAFT_1897	hypothetical protein	0	0	0	0	0	1	0	0	0	0	1	0	0	0
Xanthobacter sp. 91	A37EDRAFT_1898	hypothetical protein	1	10	1	0	0	0	0	1	0	0	4	1	0	0
Xanthobacter sp. 91	A37EDRAFT_1899	hypothetical protein	0	0	1	0	6	0	1	0	0	1	5	25	0	0
Xanthobacter sp. 91	A37EDRAFT_1900	Uncharacterized conserved protein	0	0	0	0	0	0	0	0	0	0	2186	300	0	42
Xanthobacter sp. 91	A37EDRAFT_1901	hypothetical protein	4	0	0	0	4	0	0	0	1	6	24	11	0	1
Xanthobacter sp. 91	A37EDRAFT_1904	23S rRNA (guanosine2251-2'-O)-methyltransferase	7	11	2	0	4	4	1	0	4	0	88	83	0	6
Xanthobacter sp. 91	A37EDRAFT_1905	Sugar transporter	280	35	23	38	54	32	8	10	27	69	265	44	0	19
Xanthobacter sp. 91	A37EDRAFT_1907	Integrase	0	0	0	0	0	0	0	0	0	0	0	0	0	0
Xanthobacter sp. 91	A37EDRAFT_1908	hypothetical protein	0	0	0	0	0	0	0	0	0	0	0	0	0	0
Xanthobacter sp. 91	A37EDRAFT_1909	hypothetical protein	0	0	0	0	0	0	0	0	0	0	0	0	0	0
Xanthobacter sp. 91	A37EDRAFT_1910	Transcriptional Coactivator p15 (PC4)	0	0	0	0	0	0	0	0	0	0	0	0	0	0
Xanthobacter sp. 91	A37EDRAFT_1911	Toprim domain-containing protein	0	0	0	0	3	1	0	0	0	0	9	23	0	12
Xanthobacter sp. 91	A37EDRAFT_1912	putative DNA primase/helicase	0	0	1	0	0	0	0	0	0	1	1	0	0	0
Xanthobacter sp. 91	A37EDRAFT_1913	Site-specific DNA recombinase	1	7	1	1	1	0	1	1	0	1	1	0	0	0
Xanthobacter sp. 91	A37EDRAFT_1914	DNA-binding transcriptional regulator, LysR family	0	0	0	0	0	0	0	0	0	0	1	1	0	1
Xanthobacter sp. 91	A37EDRAFT_1915	NADPH:quinone reductase	3	0	0	1	1	0	0	0	0	0	5	2	0	0
Xanthobacter sp. 91	A37EDRAFT_1916	Imidazolonepropionase	28	1	1	1	0	1	0	0	0	0	1	9	0	0
Xanthobacter sp. 91	A37EDRAFT_1917	hypothetical protein	1	0	0	0	0	0	0	0	1	0	0	0	0	0
Xanthobacter sp. 91	A37EDRAFT_1918	hypothetical protein	0	0	0	0	0	0	0	0	0	0	0	0	0	0
Xanthobacter sp. 91	A37EDRAFT_1919	hypothetical protein	1	1	6	0	36	14	1	0	0	0	1	8	0	0
Xanthobacter sp. 91	A37EDRAFT_1920	Transglycosylase SLT domain-containing protein	670	94	78	29	11	2	6	0	2	13	63	7	0	1
Xanthobacter sp. 91	A37EDRAFT_1921	hypothetical protein	7	0	8	5	0	2	0	0	1	17	1	6	0	2
Xanthobacter sp. 91	A37EDRAFT_1922	hypothetical protein	35	3	4	0	1	0	0	0	0	5	9	12	0	6
Xanthobacter sp. 91	A37EDRAFT_1923	hypothetical protein	0	0	0	0	0	0	0	0	0	0	0	1	0	0
Xanthobacter sp. 91	A37EDRAFT_1924	hypothetical protein	4	0	0	1	0	0	0	0	0	0	0	0	0	0
Xanthobacter sp. 91	A37EDRAFT_1925	hypothetical protein	0	0	0	0	1	0	0	0	0	0	0	0	0	0
Xanthobacter sp. 91	A37EDRAFT_1926	hypothetical protein	0	0	0	0	0	0	0	0	0	0	2	2	0	0
Xanthobacter sp. 91	A37EDRAFT_1927	Type II restriction/modification system, DNA methylase subunit YeeA	5	1	0	0	6	7	0	2	0	2	5	0	0	0
Xanthobacter sp. 91	A37EDRAFT_1928	hypothetical protein	0	0	0	0	0	0	0	0	0	0	0	0	0	0
Xanthobacter sp. 91	A37EDRAFT_1929	hypothetical protein	0	0	0	0	1	0	1	0	0	0	0	4	0	1
Xanthobacter sp. 91	A37EDRAFT_1930	hypothetical protein	0	0	0	0	0	0	0	0	0	0	1	1	0	1
Xanthobacter sp. 91	A37EDRAFT_1931	hypothetical protein	0	0	0	0	0	0	0	0	0	0	0	0	0	0
Xanthobacter sp. 91	A37EDRAFT_1932	hypothetical protein	0	0	0	0	0	0	0	0	0	0	1	1	0	0
Xanthobacter sp. 91	A37EDRAFT_1933	Arc-like DNA binding domain-containing protein	0	0	0	0	1	0	0	0	0	0	0	1	0	1
Xanthobacter sp. 91	A37EDRAFT_1934	hypothetical protein	0	0	0	0	0	0	0	0	0	0	0	0	0	0
Xanthobacter sp. 91	A37EDRAFT_1935	hypothetical protein	0	0	0	0	0	0	0	0	0	0	0	0	0	0
Xanthobacter sp. 91	A37EDRAFT_1936	Na+/Pi-cotransporter	0	0	0	0	0	0	0	0	0	0	0	0	0	0
Xanthobacter sp. 91	A37EDRAFT_1937	hypothetical protein	0	0	0	0	4	0	0	0	0	0	0	0	0	0
Xanthobacter sp. 91	A37EDRAFT_1938	Zn-dependent peptidase ImmA, M78 family	1	0	0	0	0	2	1	0	0	0	0	0	0	0
Xanthobacter sp. 91	A37EDRAFT_1939	hypothetical protein	0	0	0	0	0	0	0	0	0	0	0	0	0	0
Xanthobacter sp. 91	A37EDRAFT_1940	hypothetical protein	0	0	0	0	0	0	0	0	0	0	0	0	0	0
Xanthobacter sp. 91	A37EDRAFT_1941	carbonic anhydrase	0	0	0	0	0	0	0	0	0	0	1	0	0	0
Xanthobacter sp. 91	A37EDRAFT_1942	diguanylate cyclase (GGDEF) domain-containing protein	0	0	0	0	0	0	0	0	0	0	0	1	0	0
Xanthobacter sp. 91	A37EDRAFT_1943	hypothetical protein	0	0	0	0	0	0	1	1	0	0	12	24	0	0
Xanthobacter sp. 91	A37EDRAFT_1944	chromate transporter	8	3	0	0	2	0	0	0	12	6	9	1	0	0
Xanthobacter sp. 91	A37EDRAFT_1945	hypothetical protein	0	0	0	0	1	0	0	0	0	0	1	1	0	0
Xanthobacter sp. 91	A37EDRAFT_1947	RNA polymerase sigma-70 factor, ECF subfamily	0	1	0	0	0	0	0	0	0	0	0	1	0	0
Xanthobacter sp. 91	A37EDRAFT_1948	FecR family protein	0	0	0	0	1	0	0	0	0	0	1	11	0	0
Xanthobacter sp. 91	A37EDRAFT_1949	iron complex outermembrane recepter protein	6	0	0	0	1	1	0	0	0	5	3	9	0	1
Xanthobacter sp. 91	A37EDRAFT_1950	hypothetical protein	0	0	0	0	0	0	0	0	0	0	0	1	0	0
Xanthobacter sp. 91	A37EDRAFT_1951	hypothetical protein	0	0	0	0	0	0	0	0	0	0	0	0	0	0
Xanthobacter sp. 91	A37EDRAFT_1952	hypothetical protein	0	0	0	0	0	1	0	0	0	0	1	1	0	0
Xanthobacter sp. 91	A37EDRAFT_1953	outer membrane protein, cobalt-zinc-cadmium efflux system	37	24	1	5	0	0	0	0	6	6	5	1	0	0
Xanthobacter sp. 91	A37EDRAFT_1954	membrane fusion protein, cobalt-zinc-cadmium efflux system	28	4	1	1	27	6	8	1	0	28	16	224	0	9
Xanthobacter sp. 91	A37EDRAFT_1955	nitrogen regulatory protein P-II family	1	0	0	0	0	0	0	0	0	1	0	0	0	0
Xanthobacter sp. 91	A37EDRAFT_1956	cobalt-zinc-cadmium resistance protein CzcA	14	39	3	9	9	5	4	0	4	4	69	28	0	3
Xanthobacter sp. 91	A37EDRAFT_1957	hypothetical protein	20	6	0	0	6	0	0	0	0	0	8	20	0	1
Xanthobacter sp. 91	A37EDRAFT_1958	hypothetical protein	0	0	0	0	0	0	0	0	0	0	0	0	0	0
Xanthobacter sp. 91	A37EDRAFT_1959	hypothetical protein	0	0	0	0	0	0	0	0	0	0	1	1	0	0
Xanthobacter sp. 91	A37EDRAFT_1960	hypothetical protein	6	4	1	0	1	0	0	0	0	0	0	0	0	0
Xanthobacter sp. 91	A37EDRAFT_1961	Permease of the drug/metabolite transporter (DMT) superfamily	1	1	0	1	10	0	1	0	1	6	1	1	0	1
Xanthobacter sp. 91	A37EDRAFT_1962	hypothetical protein	59	25	14	1	0	0	0	0	6	0	10	0	0	0
Xanthobacter sp. 91	A37EDRAFT_1963	NitT/TauT family transport system ATP-binding protein	0	1	0	0	0	1	0	0	0	0	0	1	0	0
Xanthobacter sp. 91	A37EDRAFT_1964	NitT/TauT family transport system permease protein	14	8	0	0	6	6	3	0	1	4	16	24	0	1
Xanthobacter sp. 91	A37EDRAFT_1965	Oxygen tolerance	0	0	0	0	0	0	0	0	0	0	1	16	0	0
Xanthobacter sp. 91	A37EDRAFT_1966	Ca-activated chloride channel family protein	0	0	1	0	0	0	0	0	0	0	0	1	0	0
Xanthobacter sp. 91	A37EDRAFT_1967	Ca-activated chloride channel family protein	0	0	0	0	2	0	0	0	1	42	2	18	0	1
Xanthobacter sp. 91	A37EDRAFT_1968	Ca-activated chloride channel family protein	9	0	0	0	4	0	1	0	0	0	2	1	0	0
Xanthobacter sp. 91	A37EDRAFT_1969	hypothetical protein	0	0	0	0	1	0	0	0	0	0	6	0	0	0
Xanthobacter sp. 91	A37EDRAFT_1970	Protein of unknown function DUF58	0	0	0	0	1	1	0	1	0	0	2	0	0	1
Xanthobacter sp. 91	A37EDRAFT_1971	MoxR-like ATPase	5	4	0	0	0	0	0	0	0	4	141657	726	11182	287
Xanthobacter sp. 91	A37EDRAFT_1972	Histidine kinase-, DNA gyrase B-, and HSP90-like ATPase	8	1	0	0	0	0	0	0	0	0	71	21	0	1
Xanthobacter sp. 91	A37EDRAFT_1973	two component transcriptional regulator, LuxR family	21	0	1	1	6	0	0	0	6	5	1	1	0	1
Xanthobacter sp. 91	A37EDRAFT_1974	NitT/TauT family transport system substrate-binding protein	0	1	0	0	0	0	0	0	0	0	21	0	0	0
Xanthobacter sp. 91	A37EDRAFT_1975	Uncharacterized conserved protein YgbK, DUF1537 family	11	0	0	0	6	0	0	0	0	0	8	26	0	1
Xanthobacter sp. 91	A37EDRAFT_1976	ribulose-bisphosphate carboxylase large chain	1	0	0	0	0	0	0	0	1	0	2	4	0	0
Xanthobacter sp. 91	A37EDRAFT_1977	NADP oxidoreductase coenzyme F420-dependent	6	0	0	0	6	0	0	5	12	0	0	4	0	4
Xanthobacter sp. 91	A37EDRAFT_1978	Nitrate/nitrite transporter NarK	16	0	2	0	8	9	0	2	0	17	5	3	0	0
Xanthobacter sp. 91	A37EDRAFT_1979	DNA-binding transcriptional regulator, LysR family	0	0	0	0	0	0	0	0	0	1	0	1	0	1
Xanthobacter sp. 91	A37EDRAFT_1980	Transcriptional regulator of acetoin/glycerol metabolism	7	10	0	0	8	1	4	0	0	8	146	575	0	48
Xanthobacter sp. 91	A37EDRAFT_1981	pyruvate dehydrogenase E1 component alpha subunit	20	2	0	0	1	0	0	0	4	0	105	112	46	12
Xanthobacter sp. 91	A37EDRAFT_1982	pyruvate dehydrogenase E1 component beta subunit	1	0	1	0	0	0	0	0	0	0	1	2	0	0
Xanthobacter sp. 91	A37EDRAFT_1983	pyruvate dehydrogenase E2 component (dihydrolipoamide acetyltransferase)	12	4	5	0	1	4	1	0	0	0	46	64	1	0
Xanthobacter sp. 91	A37EDRAFT_1984	meso-butanediol dehydrogenase / (S,S)-butanediol dehydrogenase / diacetyl reductase	36	14	5	1	1	4	0	2	5	1	19	13	0	0
Xanthobacter sp. 91	A37EDRAFT_1985	alkylhydroperoxidase AhpD family core domain-containing protein	1	0	0	0	0	0	0	0	0	1	0	0	0	0
Xanthobacter sp. 91	A37EDRAFT_1986	(R,R)-butanediol dehydrogenase / meso-butanediol dehydrogenase / diacetyl reductase	14	17	1	1	3	0	1	0	1	12	0	1	0	0
Xanthobacter sp. 91	A37EDRAFT_1987	NAD(P)-dependent dehydrogenase, short-chain alcohol dehydrogenase family	0	0	0	0	0	0	0	0	0	0	2	0	0	0
Xanthobacter sp. 91	A37EDRAFT_1988	NAD(P)-dependent dehydrogenase, short-chain alcohol dehydrogenase family	20	4	0	0	0	0	0	0	5	1	3	5	0	1
Xanthobacter sp. 91	A37EDRAFT_1989	transcriptional regulator, IclR family	0	0	0	0	0	0	0	0	0	0	103	72	0	0
Xanthobacter sp. 91	A37EDRAFT_1990	3-oxoacyl-[acyl-carrier protein] reductase	14	6	1	0	0	0	1	0	0	24	6	0	0	0
Xanthobacter sp. 91	A37EDRAFT_1991	branched-chain amino acid transport system substrate-binding protein	1	0	0	0	0	0	0	0	0	4	22	1	0	0
Xanthobacter sp. 91	A37EDRAFT_1992	ChrR Cupin-like domain-containing protein	0	0	1	0	0	0	0	0	0	0	1	1	0	0
Xanthobacter sp. 91	A37EDRAFT_1993	2-keto-4-pentenoate hydratase/2-oxohepta-3-ene-1,7-dioic acid hydratase (catechol pathway)	26	10	0	1	2	1	4	1	0	19	7	0	0	1
Xanthobacter sp. 91	A37EDRAFT_1994	NIPSNAP protein	0	0	0	0	0	0	0	0	0	0	0	0	0	0
Xanthobacter sp. 91	A37EDRAFT_1995	Peptidase propeptide and YPEB domain-containing protein	0	0	0	0	0	0	0	0	0	0	1	1	0	0
Xanthobacter sp. 91	A37EDRAFT_1996	two-component system, OmpR family, response regulator	0	0	0	0	0	0	0	0	0	0	2	0	0	0
Xanthobacter sp. 91	A37EDRAFT_1997	two-component system, OmpR family, sensor kinase	0	1	0	0	2	0	0	0	0	0	20	11	0	1
Xanthobacter sp. 91	A37EDRAFT_1998	hypothetical protein	6	6	0	0	1	0	0	0	1	12	6	1	0	0
Xanthobacter sp. 91	A37EDRAFT_1999	Predicted protein (DUF2271)	12	0	0	0	1	1	0	0	0	0	5	0	0	0
Xanthobacter sp. 91	A37EDRAFT_2000	sulfite reductase (NADPH) flavoprotein alpha-component	29	8	11	0	3	0	1	0	22	9	31	65	0	1
Xanthobacter sp. 91	A37EDRAFT_2001	thiamine biosynthesis lipoprotein	6	4	1	0	0	1	1	1	0	13	0	1	0	0
Xanthobacter sp. 91	A37EDRAFT_2002	NAD(P)-dependent dehydrogenase, short-chain alcohol dehydrogenase family	7	2	0	0	0	0	0	0	0	1	16	53	0	8
Xanthobacter sp. 91	A37EDRAFT_2003	drug resistance transporter, EmrB/QacA subfamily	7	0	0	0	0	0	4	0	0	1	7	2	0	0
Xanthobacter sp. 91	A37EDRAFT_2004	cytochrome bd-I ubiquinol oxidase subunit 1 apoprotein	10	1	6	0	82	24	10	0	6	74	0	2	0	0
Xanthobacter sp. 91	A37EDRAFT_2005	cytochrome bd-I ubiquinol oxidase subunit 2 apoprotein	16	14	6	0	0	0	0	0	1	0	0	0	0	0
Xanthobacter sp. 91	A37EDRAFT_2006	ferritin	1	0	0	0	0	0	0	0	0	0	1	0	0	0
Xanthobacter sp. 91	A37EDRAFT_2007	RNase HII	50	34	18	10	15	2	16	1	9	36	13	6	0	0
Xanthobacter sp. 91	A37EDRAFT_2008	hypothetical protein	14	7	0	0	9	1	0	0	0	7	72	32	0	2
Xanthobacter sp. 91	A37EDRAFT_2009	acyl carrier protein	26	4	6	1	4	0	0	0	4	0	4	3	0	0
Xanthobacter sp. 91	A37EDRAFT_2010	3-hydroxyacyl-[acyl-carrier-protein] dehydratase	0	0	0	0	0	0	0	0	0	0	18	0	0	0
Xanthobacter sp. 91	A37EDRAFT_2011	3-oxoacyl-[acyl-carrier-protein] synthase II	29	1	1	0	12	0	1	0	1	4	1	4	0	4
Xanthobacter sp. 91	A37EDRAFT_2012	3-oxoacyl-[acyl-carrier-protein] synthase II	8	2	0	1	0	0	0	0	0	1	21	21	0	1
Xanthobacter sp. 91	A37EDRAFT_2013	NAD(P)-dependent dehydrogenase, short-chain alcohol dehydrogenase family	0	0	0	0	0	0	0	0	0	0	3	1	0	0
Xanthobacter sp. 91	A37EDRAFT_2014	alcohol dehydrogenase	85	12	1	1	24	9	18	4	0	38	7	6	0	1
Xanthobacter sp. 91	A37EDRAFT_2015	KDO2-lipid IV(A) lauroyltransferase	23	13	4	0	4	0	1	0	2	9	4	7	0	1
Xanthobacter sp. 91	A37EDRAFT_2016	hypothetical protein	4	0	0	0	5	0	1	0	0	0	23	0	0	0
Xanthobacter sp. 91	A37EDRAFT_2017	5-(carboxyamino)imidazole ribonucleotide mutase	11	0	1	0	0	0	1	0	0	1	1	2	0	1
Xanthobacter sp. 91	A37EDRAFT_2018	5-(carboxyamino)imidazole ribonucleotide synthase	6	0	0	0	0	0	0	0	0	0	7	1	0	0
Xanthobacter sp. 91	A37EDRAFT_2019	hypothetical protein	0	0	0	0	0	0	0	0	0	0	0	0	0	0
Xanthobacter sp. 91	A37EDRAFT_2020	SSU ribosomal protein S21P	0	0	0	0	0	0	0	0	0	0	1	21	0	0
Xanthobacter sp. 91	A37EDRAFT_2021	glucose-6-phosphate 1-dehydrogenase	69	17	11	0	0	0	0	0	4	0	15	5	0	0
Xanthobacter sp. 91	A37EDRAFT_2022	6-phosphogluconolactonase (EC 3.1.1.31)	0	1	0	0	1	0	0	0	0	1	0	0	0	0
Xanthobacter sp. 91	A37EDRAFT_2023	glucose-6-phosphate isomerase (EC 5.3.1.9)	11	10	1	0	5	1	2	0	1	9	14	0	0	0
Xanthobacter sp. 91	A37EDRAFT_2024	hypothetical protein	0	0	0	0	1	0	0	0	0	0	0	0	0	1
Xanthobacter sp. 91	A37EDRAFT_2025	MFS transporter, OFA family, oxalate/formate antiporter	12	14	1	1	1	1	10	0	6	22	1	1	1	0
Xanthobacter sp. 91	A37EDRAFT_2026	oxalate/formate antiporter	0	0	0	0	0	0	0	0	0	0	2	1	0	1
Xanthobacter sp. 91	A37EDRAFT_2027	formyl-CoA transferase	18	1	0	1	0	0	1	0	1	1	5	3	0	1
Xanthobacter sp. 91	A37EDRAFT_2028	CBS domain-containing protein	0	0	0	0	0	0	0	0	0	0	1	0	0	0
Xanthobacter sp. 91	A37EDRAFT_2029	transcriptional regulator, GntR family	0	0	0	0	0	0	0	0	0	0	0	0	0	1
Xanthobacter sp. 91	A37EDRAFT_2030	carbamoyl-phosphate synthase small subunit	1	1	0	0	7	2	0	0	10	36	127	40	0	3
Xanthobacter sp. 91	A37EDRAFT_2031	hypothetical protein	0	0	0	0	0	0	0	0	0	0	0	0	0	0
Xanthobacter sp. 91	A37EDRAFT_2032	alanine or glycine:cation symporter, AGCS family	21	6	10	0	4	8	0	1	4	12	0	5	0	2
Xanthobacter sp. 91	A37EDRAFT_2033	putative endonuclease	0	0	0	0	0	0	0	0	0	0	0	0	0	0
Xanthobacter sp. 91	A37EDRAFT_2034	DNA primase (EC 2.7.7.-)	2	0	0	0	2	1	0	0	0	0	99	78	0	2
Xanthobacter sp. 91	A37EDRAFT_2035	RNA polymerase, sigma 70 subunit, RpoD	161	27	11	6	5	2	5	2	0	12	16	42	0	6
Xanthobacter sp. 91	A37EDRAFT_2036	amino acid/amide ABC transporter ATP-binding protein 2, HAAT family (TC 3.A.1.4.-)	13	23	1	7	14	3	1	0	8	2	8	5	0	1
Xanthobacter sp. 91	A37EDRAFT_2037	amino acid/amide ABC transporter ATP-binding protein 1, HAAT family (TC 3.A.1.4.-)	4	6	0	0	0	0	4	0	0	6	22	11	0	4
Xanthobacter sp. 91	A37EDRAFT_2038	amino acid/amide ABC transporter membrane protein 2, HAAT family	6	0	0	0	0	1	0	0	1	0	1950	106	0	9
Xanthobacter sp. 91	A37EDRAFT_2039	amino acid/amide ABC transporter membrane protein 1, HAAT family	1	0	0	0	1	0	1	0	0	1	30	58	0	6
Xanthobacter sp. 91	A37EDRAFT_2040	hypothetical protein	0	0	0	0	0	0	0	0	0	0	0	0	0	0
Xanthobacter sp. 91	A37EDRAFT_2041	amino acid/amide ABC transporter substrate-binding protein, HAAT family	412	46	17	44	5	2	1	0	41	49	23	18	0	2
Xanthobacter sp. 91	A37EDRAFT_2042	Alpha/beta hydrolase family protein	26	0	1	0	2	2	1	0	1	21	2	2	0	1
Xanthobacter sp. 91	A37EDRAFT_2043	Protein of unknown function (DUF2948)	0	0	0	0	0	0	0	0	0	0	0	0	0	0
Xanthobacter sp. 91	A37EDRAFT_2044	diguanylate cyclase (GGDEF) domain-containing protein	36	11	7	1	2	0	0	1	0	8	11	3	0	0
Xanthobacter sp. 91	A37EDRAFT_2045	histidinol dehydrogenase	8	2	5	0	0	0	0	0	1	1	19	9	0	1
Xanthobacter sp. 91	A37EDRAFT_2046	Uncharacterized protein, UPF0262 family	0	0	0	0	0	0	0	0	0	0	0	1	0	0
Xanthobacter sp. 91	A37EDRAFT_2047	Protein-tyrosine-phosphatase	0	0	0	0	0	0	0	0	0	0	0	0	0	0
Xanthobacter sp. 91	A37EDRAFT_2048	Predicted PurR-regulated permease PerM	23	5	0	0	1	1	0	0	2	4	11	6	1	7
Xanthobacter sp. 91	A37EDRAFT_2049	Beta-lactamase	6	0	1	0	5	0	0	1	0	1	5	2	0	1
Xanthobacter sp. 91	A37EDRAFT_2051	NitT/TauT family transport system substrate-binding protein	38	6	5	0	10	1	2	0	7	13	11	29	0	1
[truncated: 210,711+ more rows]
